# Supplementary material for: (E)-1-(2-Nitro­benzyl­idene)-4-phenyl­thio­semicarbazide
Source: Acta Crystallogr Sect E Struct Rep Online. 2012 Jun 20;68(Pt 7):o2154. doi: 10.1107/S1600536812026803 (PMC3393962; doi:10.1107/S1600536812026803)
Supplement: Supplementary file 2 [file e-68-o2154-Isup2.hkl]

# 
# h,k,l, Fc-squared, Fo-squared, sigma(Fo-squared) and status flag 
# 
data_I
_shelx_title ' KHC165 DR.SARDARI/90.06.13' 
_shelx_refln_list_code          4 
_shelx_F_calc_maximum       79.58 
_exptl_crystal_F_000       152.00 
_reflns_d_resolution_high  0.7293 
 
loop_ 
 _symmetry_equiv_pos_as_xyz 
 'x, y, z' 
 '-x, -y, -z' 
 
_cell_length_a     7.4050 
_cell_length_b     8.4239 
_cell_length_c    12.2363 
_cell_angle_alpha  90.382 
_cell_angle_beta   93.974 
_cell_angle_gamma 110.004 
 
_shelx_F_squared_multiplier     1.000 
 
loop_ 
 _refln_index_h 
 _refln_index_k 
 _refln_index_l 
 _refln_F_squared_calc 
 _refln_F_squared_meas 
 _refln_F_squared_sigma 
 _refln_observed_status 
   1   0   0       36.57       37.47      2.22 o 
   3   0   0      809.87      874.75      6.15 o 
   4   0   0      519.43      551.70     20.88 o 
   5   0   0       53.10       57.34      1.59 o 
   6   0   0       30.52       27.06      4.57 o 
   7   0   0        1.20        2.18      2.54 o 
   8   0   0        8.27        6.78      1.52 o 
   9   0   0        0.95       -0.35      2.38 o 
  -9   1   0        0.06        0.76      1.58 o 
  -8   1   0        2.50        2.01      1.43 o 
  -7   1   0        0.50       -0.85      1.88 o 
  -6   1   0        0.63        0.32      1.57 o 
  -5   1   0      177.10      178.54      9.67 o 
  -4   1   0       11.82       14.98      2.66 o 
  -3   1   0      231.72      213.92      6.20 o 
  -2   1   0     4865.60     4557.28     13.65 o 
  -1   1   0        0.48        0.29      1.75 o 
   0   1   0     1122.28     1124.23     11.23 o 
   2   1   0      108.10      110.41      3.89 o 
   3   1   0      902.39      966.75     10.57 o 
   4   1   0       24.33       20.49      1.51 o 
   5   1   0       20.67       18.82      1.54 o 
   6   1   0       24.06       19.72      1.98 o 
   7   1   0        5.27        8.53      1.96 o 
   8   1   0        1.85        0.39      1.54 o 
   9   1   0        0.03        0.33      2.55 o 
  -9   2   0        0.38        1.53      1.83 o 
  -8   2   0        0.17        3.93      2.09 o 
  -7   2   0        6.11        4.78      1.89 o 
  -6   2   0       29.75       26.88      1.51 o 
  -5   2   0       55.22       51.77      4.81 o 
  -4   2   0      236.70      276.07      4.78 o 
  -3   2   0      577.50      576.65     44.04 o 
  -2   2   0       64.49       70.03      1.78 o 
  -1   2   0     1677.52     1678.67     32.72 o 
   0   2   0      400.82      403.24      5.62 o 
   1   2   0     2319.86     2289.00     41.70 o 
   2   2   0     1830.33     1779.04      9.57 o 
   3   2   0       34.84       36.79      1.55 o 
   4   2   0      313.01      306.85      2.68 o 
   5   2   0       11.97       13.64      2.39 o 
   6   2   0        0.05        0.10      1.54 o 
   7   2   0        4.96        7.31      2.03 o 
   8   2   0        2.42        6.49      2.30 o 
 -10   3   0        1.36        4.27      1.99 o 
  -9   3   0       11.56        8.00      2.20 o 
  -8   3   0        2.76        1.81      1.39 o 
  -7   3   0        0.75        3.24      1.81 o 
  -6   3   0        2.78        3.45      1.73 o 
  -5   3   0       22.95       22.56      1.49 o 
  -4   3   0      146.89      155.17      5.01 o 
  -3   3   0     1021.89     1096.30     14.92 o 
  -2   3   0      554.13      559.57      4.02 o 
  -1   3   0     3022.57     2854.05     10.07 o 
   0   3   0      399.55      428.62      4.67 o 
   1   3   0      205.20      204.81      2.20 o 
   2   3   0     1367.22     1372.00      4.49 o 
   3   3   0       70.50       74.33      2.27 o 
   4   3   0      209.41      204.40      2.13 o 
   5   3   0       16.13       17.43      1.77 o 
   6   3   0        0.34        3.41      1.98 o 
   7   3   0        5.72        6.06      4.14 o 
   8   3   0        0.15        3.86      1.69 o 
 -10   4   0        6.66       10.21      3.23 o 
  -9   4   0        0.82        1.46      3.55 o 
  -8   4   0       38.93       44.71      3.07 o 
  -7   4   0        0.29        0.47      1.47 o 
  -6   4   0       11.01       10.92      1.74 o 
  -5   4   0       70.40       82.08      1.65 o 
  -4   4   0      488.62      494.78     16.32 o 
  -3   4   0     1176.62     1276.83     47.42 o 
  -2   4   0       44.83       40.76      3.62 o 
  -1   4   0     2539.14     2488.42      8.48 o 
   0   4   0       62.88       72.70      2.19 o 
   1   4   0      281.81      299.70      3.73 o 
   2   4   0        0.19        0.68      1.74 o 
   3   4   0        5.46        2.95      1.48 o 
   4   4   0       85.67       83.50      6.18 o 
   5   4   0       26.04       21.07      4.39 o 
   6   4   0        4.30        4.92      1.68 o 
   7   4   0        0.24        5.05      2.32 o 
 -10   5   0        2.28        4.65      6.75 o 
  -9   5   0        0.00        2.03      2.26 o 
  -8   5   0        0.25       -1.60      1.60 o 
  -7   5   0       33.73       29.07      1.44 o 
  -6   5   0       39.66       40.90      1.53 o 
  -5   5   0        7.42       16.12      1.74 o 
  -4   5   0       12.36        7.69      1.36 o 
  -3   5   0      586.00      612.77     15.09 o 
  -2   5   0       16.36       26.57      2.46 o 
  -1   5   0        0.29        2.18      2.31 o 
   0   5   0      228.58      260.36      3.54 o 
   1   5   0      162.99      156.93      3.22 o 
   2   5   0        1.78        2.19      1.79 o 
   3   5   0       95.20      101.84      3.75 o 
   4   5   0        9.00       10.04      3.20 o 
   5   5   0        0.03       -1.26      2.08 o 
   6   5   0        9.89        6.49      1.83 o 
   7   5   0        0.00       -0.46      2.07 o 
  -9   6   0       24.53       21.29      3.73 o 
  -8   6   0        7.34        6.80      2.64 o 
  -7   6   0       87.78       77.95      2.05 o 
  -6   6   0       57.54       48.03      1.65 o 
  -5   6   0        4.09        6.87      1.83 o 
  -4   6   0       10.77        7.36      1.42 o 
  -3   6   0       40.93       49.80      3.71 o 
  -2   6   0      411.19      395.16      3.83 o 
  -1   6   0      111.71      108.55      2.62 o 
   0   6   0       14.88       15.42      2.53 o 
   1   6   0      161.61      171.05      3.24 o 
   2   6   0       40.82       36.04      2.81 o 
   3   6   0        3.82        7.74      1.93 o 
   4   6   0       39.48       37.32      2.10 o 
   5   6   0        5.13        6.88      2.28 o 
   6   6   0       14.35       14.05      3.67 o 
  -9   7   0       27.29       35.87      6.41 o 
  -8   7   0       10.64       14.02      2.06 o 
  -7   7   0       25.47       24.78      2.01 o 
  -6   7   0      186.96      180.43      3.31 o 
  -5   7   0       82.95       79.03      3.67 o 
  -4   7   0        4.34        8.79      2.47 o 
  -3   7   0       70.61       71.23      4.40 o 
  -2   7   0       23.79       23.91      2.70 o 
  -1   7   0       15.94       14.23      1.54 o 
   0   7   0        2.74        1.83      3.25 o 
   1   7   0        1.55        2.36      2.64 o 
   2   7   0       21.45       25.47      2.91 o 
   3   7   0       11.60        9.18      2.07 o 
   4   7   0       12.06       15.72      3.20 o 
   5   7   0        0.73        6.18      3.35 o 
  -9   8   0       18.37       21.05      2.52 o 
  -8   8   0       91.60       92.60      1.84 o 
  -7   8   0        8.54       10.09      1.94 o 
  -6   8   0        0.45        4.79      3.09 o 
  -5   8   0       72.18       74.33      2.85 o 
  -4   8   0       28.69       31.73      2.71 o 
  -3   8   0        4.86        5.67      1.63 o 
  -2   8   0        3.25        3.48      2.38 o 
  -1   8   0       25.83       32.55      1.95 o 
   0   8   0       17.30       17.32      2.13 o 
   1   8   0        0.16        1.90      2.00 o 
   2   8   0        4.92        7.88      2.12 o 
   3   8   0        2.33        4.72      2.21 o 
   4   8   0        0.43        0.44      3.54 o 
  -8   9   0       25.11       25.47      3.33 o 
  -7   9   0       83.47       76.64      2.04 o 
  -6   9   0        1.08        1.79      2.12 o 
  -5   9   0       14.22       12.29      2.93 o 
  -4   9   0       23.50       31.91      2.01 o 
  -3   9   0       17.94       18.37      2.23 o 
  -2   9   0       10.33       13.45      2.01 o 
  -1   9   0        1.71        3.13      1.68 o 
   0   9   0        8.16        5.62      2.07 o 
   1   9   0        6.03        5.59      2.09 o 
   2   9   0        2.25        4.45      2.29 o 
   3   9   0        0.14       -2.32      3.40 o 
  -7  10   0       39.75       44.37      2.53 o 
  -6  10   0       24.55       23.00      3.29 o 
  -5  10   0        1.04        5.71      3.10 o 
  -4  10   0       17.03       20.33      3.05 o 
  -3  10   0       37.13       40.13      1.86 o 
  -2  10   0        0.03       -0.21      1.77 o 
  -1  10   0       13.53       15.19      3.52 o 
   0  10   0        0.03        0.36      2.26 o 
   1  10   0        1.00        1.88      2.00 o 
  -6  11   0       33.88       32.63      3.62 o 
  -5  11   0        0.82        3.21      2.40 o 
  -4  11   0        3.53        3.41      2.40 o 
  -3  11   0        0.78        3.16      1.57 o 
  -2  11   0        8.79       14.03      2.36 o 
  -1  11   0        0.24        1.71      1.73 o 
   1 -11   1        8.36       10.73      2.50 o 
   2 -11   1       34.07       28.66      4.70 o 
   3 -11   1        0.78        1.54      2.05 o 
   4 -11   1        7.57       11.68      2.42 o 
   5 -11   1        7.04        5.42      3.38 o 
   6 -11   1       41.73       40.10      2.73 o 
  -1 -10   1        4.03        5.10      1.96 o 
   0 -10   1        3.60        4.60      2.27 o 
   1 -10   1       10.74       12.47      2.50 o 
   2 -10   1        1.32        6.85      2.56 o 
   3 -10   1       73.48       60.90      2.06 o 
   4 -10   1        7.95        9.63      3.06 o 
   5 -10   1        1.14       -2.11      2.23 o 
   6 -10   1       11.75        8.75      2.36 o 
   7 -10   1       30.87       35.70      3.38 o 
  -3  -9   1        0.35        4.31      3.56 o 
  -2  -9   1        0.49        0.91      2.24 o 
  -1  -9   1        3.38        8.31      2.21 o 
   0  -9   1        2.51        4.79      1.65 o 
   1  -9   1        4.16        5.01      1.60 o 
   2  -9   1       52.82       47.54      2.12 o 
   3  -9   1        6.14        4.98      2.75 o 
   4  -9   1      102.94       91.76      3.08 o 
   5  -9   1       19.88       21.04      2.10 o 
   6  -9   1        8.15        3.31      3.01 o 
   7  -9   1       28.79       33.12      3.20 o 
   8  -9   1       11.89       18.88      2.42 o 
  -4  -8   1        1.00        4.34      3.35 o 
  -3  -8   1        5.81        8.81      3.21 o 
  -2  -8   1        1.35        1.36      2.13 o 
  -1  -8   1        0.13        0.73      2.76 o 
   0  -8   1        5.49        5.63      1.55 o 
   1  -8   1        2.40        2.45      1.86 o 
   2  -8   1      112.09       87.69     16.98 o 
   3  -8   1       68.85       63.23      2.85 o 
   4  -8   1      216.40      198.05      3.24 o 
   5  -8   1      149.79      142.99      2.52 o 
   6  -8   1       23.73       22.80      1.68 o 
   7  -8   1        6.72        4.52      4.56 o 
   8  -8   1       10.04       14.96      2.19 o 
   9  -8   1        0.03        7.83      2.72 o 
  -5  -7   1        0.89        2.10      3.40 o 
  -4  -7   1        0.00        0.47      3.08 o 
  -3  -7   1        6.59       10.73      2.99 o 
  -2  -7   1        8.89       10.46      2.77 o 
  -1  -7   1        0.14        1.06      2.62 o 
   0  -7   1        0.45        1.72      2.57 o 
   1  -7   1        6.49        9.29      1.28 o 
   2  -7   1        0.89       -0.60      1.83 o 
   3  -7   1       78.43       69.32      2.04 o 
   4  -7   1       55.61       47.04      2.71 o 
   5  -7   1      116.30      100.72      1.76 o 
   6  -7   1      207.86      204.30      8.31 o 
   7  -7   1       37.95       28.57      1.90 o 
   8  -7   1        6.81        5.78      1.65 o 
   9  -7   1        3.12        4.65      1.93 o 
  -6  -6   1        0.14        2.34      1.98 o 
  -5  -6   1       12.97       12.16      2.58 o 
  -4  -6   1        7.44        7.80      2.04 o 
  -3  -6   1        0.17        0.46      4.17 o 
  -2  -6   1       23.51       25.39      2.72 o 
  -1  -6   1       66.18       68.21      2.74 o 
   0  -6   1       49.21       51.10      2.78 o 
   1  -6   1       31.61       28.97      1.48 o 
   2  -6   1        0.01        2.03      2.40 o 
   3  -6   1       71.43       72.77      2.01 o 
   4  -6   1      176.34      162.92      2.09 o 
   5  -6   1       11.16       13.92      1.74 o 
   6  -6   1       54.62       48.98      2.25 o 
   7  -6   1       53.38       50.83      3.39 o 
   8  -6   1        0.89        1.86      7.27 o 
   9  -6   1        7.36        8.67      2.32 o 
  -7  -5   1        3.87        4.72      2.37 o 
  -6  -5   1        2.69        2.65      1.82 o 
  -5  -5   1        4.96        2.58      3.14 o 
  -4  -5   1        7.77        8.42      2.10 o 
  -3  -5   1       59.26       60.07      2.50 o 
  -2  -5   1        4.55        3.71      1.80 o 
  -1  -5   1       15.39       18.89      2.59 o 
   0  -5   1      378.94      363.77      3.74 o 
   1  -5   1        6.27       17.03      2.38 o 
   2  -5   1        0.60        3.73      2.32 o 
   3  -5   1       30.45       20.74      1.72 o 
   4  -5   1       34.29       27.68      1.30 o 
   5  -5   1      102.26       99.35      1.70 o 
   6  -5   1        3.39        2.72      1.45 o 
   7  -5   1       92.02       92.81      4.13 o 
   8  -5   1        2.56        2.22      1.71 o 
   9  -5   1        2.33        1.16      1.93 o 
  10  -5   1        3.60        3.33      1.85 o 
  -7  -4   1        1.96        2.09      2.29 o 
  -6  -4   1       11.91       17.21      6.04 o 
  -5  -4   1      169.25      151.78      2.07 o 
  -4  -4   1      137.72      144.40      7.15 o 
  -3  -4   1      343.85      342.04      9.64 o 
  -2  -4   1      115.45      111.76      5.43 o 
  -1  -4   1      751.10      785.68      7.50 o 
   0  -4   1      522.34      559.53      4.49 o 
   1  -4   1      121.68      152.34      3.08 o 
   2  -4   1      269.80      313.32      3.17 o 
   3  -4   1      286.00      301.02      5.16 o 
   4  -4   1       19.72       24.61      1.30 o 
   5  -4   1      275.03      263.61      9.09 o 
   6  -4   1       53.49       49.82      1.59 o 
   7  -4   1       16.22       14.11      1.87 o 
   8  -4   1       69.89       64.35      2.16 o 
   9  -4   1        1.86        1.09      1.81 o 
  10  -4   1        3.78        4.11      2.43 o 
  -8  -3   1        0.65        4.25      1.96 o 
  -7  -3   1        3.50        3.92      2.13 o 
  -6  -3   1        8.71       12.55      1.93 o 
  -5  -3   1       15.50       13.76      1.84 o 
  -4  -3   1      221.10      217.85      9.73 o 
  -3  -3   1      636.98      599.43      2.87 o 
  -2  -3   1      819.56      838.53     22.19 o 
  -1  -3   1      325.43      357.03     12.40 o 
   0  -3   1      300.73      340.30      3.72 o 
   1  -3   1       91.80       99.99      3.11 o 
   2  -3   1        5.64        2.65      1.43 o 
   3  -3   1       51.43       33.69      1.48 o 
   4  -3   1       12.43       14.36      1.30 o 
   5  -3   1       76.02       67.56      3.25 o 
   6  -3   1       46.60       52.70      1.85 o 
   7  -3   1        0.00       -0.72      1.50 o 
   8  -3   1        0.02        0.94      3.15 o 
   9  -3   1        8.60        8.23      2.21 o 
  10  -3   1        0.09        3.12      2.48 o 
  -8  -2   1        7.10        6.55      1.87 o 
  -7  -2   1        5.02        2.69      4.09 o 
  -6  -2   1        0.51        1.45      2.27 o 
  -5  -2   1      109.09      118.91      2.76 o 
  -4  -2   1       15.09       19.67      1.55 o 
  -3  -2   1        2.61       -0.17      1.38 o 
  -2  -2   1      136.32      144.88      2.28 o 
  -1  -2   1     1123.91     1110.78     14.99 o 
   0  -2   1      159.78      170.04      3.53 o 
   1  -2   1       12.28        8.81      1.81 o 
   2  -2   1     2266.90     2199.63     98.45 o 
   3  -2   1      202.34      194.09      2.35 o 
   4  -2   1      441.24      502.86     13.83 o 
   5  -2   1       22.03       25.35      1.49 o 
   6  -2   1        0.31       -0.74      1.87 o 
   7  -2   1       37.93       39.19      1.65 o 
   8  -2   1        0.44        0.90      1.96 o 
   9  -2   1        2.63        3.26      2.22 o 
  -9  -1   1        0.40       -2.41      2.41 o 
  -8  -1   1        6.54       10.73      2.14 o 
  -7  -1   1       36.36       40.23      2.59 o 
  -6  -1   1       67.83       73.19      2.04 o 
  -5  -1   1       38.64       46.17      2.22 o 
  -4  -1   1      478.36      515.06      9.43 o 
  -3  -1   1      529.00      549.98     19.05 o 
  -2  -1   1     1497.16     1570.09     12.66 o 
  -1  -1   1     4669.58     3968.23     22.96 o 
   0  -1   1      513.40      526.54     11.76 o 
   1  -1   1     1645.00     1512.04     41.91 o 
   2  -1   1       17.08       26.49      3.82 o 
   3  -1   1      181.81      195.62      2.25 o 
   4  -1   1      345.58      379.35     10.26 o 
   5  -1   1       15.67       13.07      2.00 o 
   6  -1   1        9.58        9.91      3.41 o 
   7  -1   1       15.60       15.51      2.26 o 
   8  -1   1        4.94        6.44      1.69 o 
   9  -1   1        3.52        2.14      6.18 o 
  -9   0   1        1.60        4.79      1.93 o 
  -8   0   1       14.13        8.85      1.75 o 
  -7   0   1        2.24        3.89      1.92 o 
  -6   0   1      384.44      345.60      2.61 o 
  -5   0   1        9.55        8.97      1.72 o 
  -4   0   1     2160.85     2261.59     31.29 o 
  -3   0   1      128.75      133.44      2.21 o 
  -2   0   1     2354.19     2401.38     31.55 o 
  -1   0   1        0.01        0.95      1.79 o 
   1   0   1       85.40       84.52      4.09 o 
   2   0   1     1580.24     1659.83     17.77 o 
   3   0   1       51.29       47.80      2.11 o 
   4   0   1      478.21      446.16      5.75 o 
   5   0   1        0.84        0.37      1.45 o 
   6   0   1        2.27        1.02      1.81 o 
   7   0   1        0.37        3.26      2.71 o 
   8   0   1        0.44        3.86      2.12 o 
   9   0   1        2.39        6.34      1.95 o 
  -9   1   1        0.27        1.99      3.01 o 
  -8   1   1       40.36       28.81      4.72 o 
  -7   1   1        0.01       -0.92      1.29 o 
  -6   1   1      142.80      146.42      2.84 o 
  -5   1   1      380.55      405.72      2.49 o 
  -4   1   1      209.25      224.92      4.77 o 
  -3   1   1     1389.59     1505.75      4.78 o 
  -2   1   1        0.63       -0.26      2.14 o 
  -1   1   1      697.92      691.13      6.34 o 
   0   1   1      738.54      753.42     12.30 o 
   1   1   1     1916.05     1790.76     12.16 o 
   2   1   1       62.66       61.69      1.89 o 
   3   1   1      230.47      217.14      2.29 o 
   4   1   1        1.68        1.58      1.47 o 
   5   1   1       54.33       51.39      1.96 o 
   6   1   1       19.05       18.57      1.56 o 
   7   1   1        4.62        4.30      1.65 o 
   8   1   1        0.35        2.40      1.73 o 
   9   1   1        0.95        3.61      2.48 o 
  -9   2   1        1.71        2.79      2.12 o 
  -8   2   1        0.18        1.77      3.66 o 
  -7   2   1       34.88       29.39      3.12 o 
  -6   2   1        1.08        2.91      1.76 o 
  -5   2   1       94.68      100.67      1.54 o 
  -4   2   1      754.74      779.45      3.15 o 
  -3   2   1        5.24        3.35      1.48 o 
  -2   2   1     2442.19     2413.63    158.80 o 
  -1   2   1     2257.30     2197.67     29.81 o 
   0   2   1      732.07      787.78      7.90 o 
   1   2   1     2699.22     2474.95     11.65 o 
   2   2   1        3.90        3.55      1.82 o 
   3   2   1      223.88      226.25      2.31 o 
   4   2   1       29.44       29.32      1.92 o 
   5   2   1      208.61      205.58      2.41 o 
   6   2   1       21.28       20.52      1.61 o 
   7   2   1       14.87       16.21      1.73 o 
   8   2   1        0.02        1.08      1.86 o 
 -10   3   1        0.00        4.60      1.99 o 
  -9   3   1        2.62        3.57      1.55 o 
  -8   3   1       23.48       21.11      1.70 o 
  -7   3   1        0.74        1.64      2.10 o 
  -6   3   1        8.54        6.21      1.45 o 
  -5   3   1       56.71       55.27      3.40 o 
  -4   3   1      335.52      340.90      2.40 o 
  -3   3   1       40.84       36.23      1.66 o 
  -2   3   1      212.41      205.49      2.94 o 
  -1   3   1      132.40      127.78      5.31 o 
   0   3   1        0.10        0.36      2.50 o 
   1   3   1      568.46      580.10     23.54 o 
   2   3   1      287.97      305.09      2.49 o 
   3   3   1       90.63       91.75      1.80 o 
   4   3   1        1.47        1.77      1.47 o 
   5   3   1       30.90       29.20      1.64 o 
   6   3   1        8.58        6.84      1.63 o 
   7   3   1        0.81       -2.62      3.20 o 
   8   3   1        3.02        2.06      2.49 o 
 -10   4   1        9.25        8.44      1.74 o 
  -9   4   1        6.34        4.29      1.83 o 
  -8   4   1       20.17       19.50      1.70 o 
  -7   4   1       84.08       75.90      5.30 o 
  -6   4   1       12.16       13.96      1.25 o 
  -5   4   1       98.92       99.17      3.85 o 
  -4   4   1        9.27        9.81      1.34 o 
  -3   4   1        5.45        3.93      1.64 o 
  -2   4   1      218.74      226.95      1.98 o 
  -1   4   1       56.69       72.94      2.72 o 
   0   4   1      784.25      829.12      5.68 o 
   1   4   1       39.81       33.41      2.62 o 
   2   4   1        1.05        0.91      1.71 o 
   3   4   1       79.74       85.04      4.03 o 
   4   4   1        2.19        4.87      1.82 o 
   5   4   1        4.41        5.15      1.98 o 
   6   4   1        1.63        1.60      1.72 o 
   7   4   1        0.19        0.85      3.90 o 
 -10   5   1        1.80        1.98      2.02 o 
  -9   5   1       12.81       11.87      2.02 o 
  -8   5   1        0.02       -0.32      2.06 o 
  -7   5   1      111.38      113.45      2.32 o 
  -6   5   1        0.55        1.22      1.43 o 
  -5   5   1       17.28       16.17      1.75 o 
  -4   5   1       25.51       28.19      1.61 o 
  -3   5   1      258.07      257.34      7.08 o 
  -2   5   1      397.68      400.38      3.46 o 
  -1   5   1        2.64        1.64      2.30 o 
   0   5   1      193.85      183.09      3.28 o 
   1   5   1       84.66       90.77      2.91 o 
   2   5   1       22.50       23.90      1.60 o 
   3   5   1        1.86        0.23      1.49 o 
   4   5   1        2.67        0.46      1.97 o 
   5   5   1        0.75        4.23      1.71 o 
   6   5   1        0.14        2.32      2.21 o 
  -9   6   1       16.17       16.47      2.81 o 
  -8   6   1       13.14       12.45      4.75 o 
  -7   6   1        5.21        7.58      1.53 o 
  -6   6   1      130.78      132.68      1.84 o 
  -5   6   1        2.62        5.66      3.86 o 
  -4   6   1        0.13        4.46      1.78 o 
  -3   6   1       35.46       37.29      2.43 o 
  -2   6   1      242.14      235.51      2.89 o 
  -1   6   1       50.01       52.32      1.92 o 
   0   6   1       41.70       41.06      2.10 o 
   1   6   1        3.09        1.72      2.62 o 
   2   6   1        0.87        4.71      2.65 o 
   3   6   1        0.10        2.51      2.78 o 
   4   6   1       14.54       15.14      2.09 o 
   5   6   1        0.65        1.09      1.80 o 
   6   6   1        6.18        9.44      2.42 o 
  -9   7   1        0.34        2.50      4.49 o 
  -8   7   1        1.24        3.61      1.69 o 
  -7   7   1       58.63       57.82      3.15 o 
  -6   7   1        3.77        5.80      3.16 o 
  -5   7   1       94.20       88.50      5.03 o 
  -4   7   1       48.60       47.99      1.90 o 
  -3   7   1        0.16        0.96      1.95 o 
  -2   7   1        3.76        1.01      2.55 o 
  -1   7   1       79.53       73.67      1.54 o 
   0   7   1       12.08       13.60      1.52 o 
   1   7   1       31.28       30.25      2.82 o 
   2   7   1        2.41        2.66      2.01 o 
   3   7   1        0.31       -0.66      3.00 o 
   4   7   1        0.29        2.12      2.19 o 
   5   7   1        4.01        2.44      3.36 o 
  -9   8   1        0.96        2.22      4.68 o 
  -8   8   1       17.64       17.48      3.53 o 
  -7   8   1        2.74        4.40      5.59 o 
  -6   8   1       32.60       31.59      2.28 o 
  -5   8   1       29.63       25.99      1.60 o 
  -4   8   1       40.70       38.07      2.02 o 
  -3   8   1        0.75        5.51      2.01 o 
  -2   8   1       33.16       39.22      3.02 o 
  -1   8   1       37.06       38.28      2.00 o 
   0   8   1       14.10       14.34      1.99 o 
   1   8   1        0.67        1.49      1.63 o 
   2   8   1        6.87        8.06      3.01 o 
   3   8   1        1.96        5.65      2.25 o 
   4   8   1        1.08       -0.49      3.51 o 
  -8   9   1        1.04        5.56      2.35 o 
  -7   9   1       28.00       25.71      2.58 o 
  -6   9   1       10.71       10.47      2.05 o 
  -5   9   1        1.97        5.08      2.02 o 
  -4   9   1       27.08       27.02      2.95 o 
  -3   9   1       34.65       34.53      2.14 o 
  -2   9   1       53.10       45.54      3.55 o 
  -1   9   1       38.04       33.74      2.09 o 
   0   9   1        0.00       -0.12      2.11 o 
   1   9   1        7.94        8.53      1.81 o 
   2   9   1        1.82        1.09      1.88 o 
   3   9   1        0.15        1.74      3.49 o 
  -7  10   1        5.80        6.42      3.39 o 
  -6  10   1        1.68        5.29      2.29 o 
  -5  10   1       15.48       21.97      3.15 o 
  -4  10   1        1.34        1.99      2.58 o 
  -3  10   1        4.64        5.56      1.57 o 
  -2  10   1       35.83       41.73      2.24 o 
  -1  10   1       13.33       14.03      1.86 o 
   0  10   1        0.24        0.97      2.31 o 
   1  10   1        2.27        2.00      2.40 o 
  -6  11   1       25.77       23.60      2.56 o 
  -5  11   1        2.77        3.36      3.40 o 
  -4  11   1        0.54       -0.62      2.44 o 
  -3  11   1        0.89        2.05      1.77 o 
  -2  11   1        1.03        1.06      1.71 o 
  -1  11   1        0.01        3.42      2.00 o 
   1 -11   2        1.80        1.26      2.03 o 
   2 -11   2       38.10       31.18      3.71 o 
   3 -11   2        0.54        3.09      1.68 o 
   4 -11   2        0.60        4.90      2.40 o 
   5 -11   2        0.38        6.62      2.39 o 
  -1 -10   2        0.04       -1.52      2.37 o 
   0 -10   2        0.04       -2.07      2.28 o 
   1 -10   2        1.27        3.40      3.10 o 
   2 -10   2       19.92       25.78      3.43 o 
   3 -10   2       21.85       23.79      1.81 o 
   4 -10   2        6.02        5.34      3.02 o 
   5 -10   2        0.59        4.32      3.07 o 
   6 -10   2        0.39       -0.94      3.21 o 
   7 -10   2       16.25       21.19      3.42 o 
  -3  -9   2        1.18        1.55      3.61 o 
  -2  -9   2        2.02       -0.65      3.33 o 
  -1  -9   2        0.31        1.27      3.08 o 
   0  -9   2        0.39        0.01      2.22 o 
   1  -9   2        9.72       15.47      5.98 o 
   2  -9   2        1.49        1.72      2.07 o 
   3  -9   2        3.64        1.22      1.65 o 
   4  -9   2        0.27        2.25      2.00 o 
   5  -9   2        1.42        7.56      2.92 o 
   6  -9   2        6.63       10.96      3.03 o 
   7  -9   2       15.78        9.33      3.16 o 
   8  -9   2       23.65       25.32      2.13 o 
  -4  -8   2        0.21        5.41      3.43 o 
  -3  -8   2        0.52        4.05      3.16 o 
  -2  -8   2        0.68        1.33      3.01 o 
  -1  -8   2       10.14        7.88      2.03 o 
   0  -8   2        0.41        0.14      1.56 o 
   1  -8   2        7.10        5.11      1.36 o 
   2  -8   2        0.60       -1.58      1.87 o 
   3  -8   2       49.23       57.14      2.76 o 
   4  -8   2        2.45        1.38      1.80 o 
   5  -8   2        0.76       -2.30      2.69 o 
   6  -8   2        7.33       12.34      2.83 o 
   7  -8   2        7.99        8.47      1.71 o 
   8  -8   2        3.62        4.53      3.02 o 
   9  -8   2        5.02        4.68      1.81 o 
  -5  -7   2        0.04        1.10      2.39 o 
  -4  -7   2        0.41        3.40      3.15 o 
  -3  -7   2        0.98        0.29      2.88 o 
  -2  -7   2        0.08       -1.82      2.02 o 
  -1  -7   2        0.32       -2.57      2.57 o 
   0  -7   2       12.70       12.48      1.87 o 
   1  -7   2       13.14       18.17      2.30 o 
   2  -7   2       12.23       14.55      2.44 o 
   3  -7   2        6.33        7.60      1.73 o 
   4  -7   2       90.87       86.12      2.81 o 
   5  -7   2        1.33        1.17      1.27 o 
   6  -7   2       21.03       24.01      3.67 o 
   7  -7   2        4.03        8.73      4.31 o 
   8  -7   2        6.36        3.81      2.17 o 
   9  -7   2        0.20       -2.39      2.39 o 
  -6  -6   2        0.30        3.15      2.44 o 
  -5  -6   2        3.38        3.90      2.16 o 
  -4  -6   2        2.79        2.11      2.03 o 
  -3  -6   2        9.82       15.87      3.29 o 
  -2  -6   2        2.95        3.56      1.85 o 
  -1  -6   2       30.26       26.55      1.96 o 
   0  -6   2        6.34        4.37      1.85 o 
   1  -6   2       13.58        9.92      2.33 o 
   2  -6   2        4.02       11.42      2.34 o 
   3  -6   2       15.99       11.90      1.54 o 
   4  -6   2       37.92       33.13      1.80 o 
   5  -6   2       49.28       44.79      1.84 o 
   6  -6   2        7.28        6.68      2.81 o 
   7  -6   2       10.72       11.51      1.55 o 
   8  -6   2        0.14        0.08      2.09 o 
   9  -6   2        9.91        7.79      1.86 o 
  -7  -5   2        7.27        7.52      2.07 o 
  -6  -5   2        0.03        1.85      1.79 o 
  -5  -5   2       20.46       20.70      2.11 o 
  -4  -5   2        6.15        8.69      1.61 o 
  -3  -5   2       51.24       58.94      3.74 o 
  -2  -5   2        0.89        2.05      1.29 o 
  -1  -5   2      206.69      226.40      3.43 o 
   0  -5   2       88.52       86.62      2.16 o 
   1  -5   2       50.47       48.56      4.32 o 
   2  -5   2       78.42       70.56      2.03 o 
   3  -5   2       58.14       49.48      1.77 o 
   4  -5   2      148.66      159.39      6.19 o 
   5  -5   2       84.56       83.32      2.13 o 
   6  -5   2        3.59        4.89      1.44 o 
   7  -5   2       16.36       20.04      1.55 o 
   8  -5   2        0.38       -0.27      1.78 o 
   9  -5   2        0.63        2.15      1.65 o 
  -7  -4   2        0.99        5.23      2.31 o 
  -6  -4   2        2.98        1.96      1.72 o 
  -5  -4   2        1.10       -1.12      2.83 o 
  -4  -4   2       63.19       60.48      1.68 o 
  -3  -4   2       20.21       24.33      1.89 o 
  -2  -4   2       49.27       50.99      1.59 o 
  -1  -4   2      105.51      117.85      2.02 o 
   0  -4   2      434.12      503.08      4.19 o 
   1  -4   2      226.03      242.86      2.98 o 
   2  -4   2      658.51      657.93      4.22 o 
   3  -4   2       12.61       21.87      1.74 o 
   4  -4   2        3.74        4.87      1.70 o 
   5  -4   2       66.69       69.31      2.28 o 
   6  -4   2       18.02       16.17      1.29 o 
   7  -4   2       24.23       25.29      2.14 o 
   8  -4   2        9.29        9.18      2.07 o 
   9  -4   2        2.76        2.77      2.45 o 
  -8  -3   2        1.64        4.46      2.42 o 
  -7  -3   2        3.26        3.55      1.78 o 
  -6  -3   2        9.07        7.24      1.95 o 
  -5  -3   2       19.26       13.69      1.50 o 
  -4  -3   2       22.38       24.06      2.24 o 
  -3  -3   2        5.72        6.12      1.48 o 
  -2  -3   2       13.33       22.47      1.81 o 
  -1  -3   2       62.21       73.88      1.72 o 
   0  -3   2     1007.07     1142.33      6.23 o 
   1  -3   2     1197.68     1160.18      6.24 o 
   2  -3   2       11.95       13.46      1.36 o 
   3  -3   2        0.52        1.22      1.25 o 
   4  -3   2       15.37       12.01      1.32 o 
   5  -3   2       80.11       89.40      1.91 o 
   6  -3   2       73.95       71.11      4.95 o 
   7  -3   2       24.64       28.57      1.65 o 
   8  -3   2        4.64        4.02      1.65 o 
   9  -3   2        3.24        1.12      1.57 o 
  -8  -2   2        0.77        4.23      2.29 o 
  -7  -2   2        3.17        4.37      1.45 o 
  -6  -2   2        2.58        0.64      1.53 o 
  -5  -2   2       35.21       36.98      1.60 o 
  -4  -2   2       37.13       32.04      2.65 o 
  -3  -2   2        1.15        0.52      1.70 o 
  -2  -2   2      333.20      331.13      2.55 o 
  -1  -2   2       10.18        6.98      1.94 o 
   0  -2   2     3362.55     3355.96     11.36 o 
   1  -2   2     6332.94     5295.44     14.00 o 
   2  -2   2       85.45       62.57      1.61 o 
   3  -2   2      794.63      815.90      3.46 o 
   4  -2   2      213.83      192.80      4.76 o 
   5  -2   2        4.11        5.33      1.38 o 
   6  -2   2        9.84       10.84      1.81 o 
   7  -2   2        3.81        7.88      1.50 o 
   8  -2   2        1.70       -0.38      2.03 o 
   9  -2   2        3.14        1.33      1.65 o 
  -9  -1   2        0.25        1.07      2.46 o 
  -8  -1   2        1.11        2.38      1.55 o 
  -7  -1   2        0.17        1.44      1.95 o 
  -6  -1   2        0.92        4.23      2.61 o 
  -5  -1   2       27.87       32.10      1.36 o 
  -4  -1   2       63.06       76.83      3.86 o 
  -3  -1   2      706.76      758.03     26.79 o 
  -2  -1   2       56.43       55.83      2.83 o 
  -1  -1   2      131.16      122.99      7.87 o 
   0  -1   2     1400.06     1492.27     22.83 o 
   1  -1   2      762.48      739.56     12.73 o 
   2  -1   2      587.39      619.28      8.43 o 
   3  -1   2       19.50       14.50      1.46 o 
   4  -1   2      203.17      211.27      2.09 o 
   5  -1   2        2.19        4.03      1.30 o 
   6  -1   2       14.63       13.34      1.32 o 
   7  -1   2        0.87        4.78      1.85 o 
   8  -1   2       15.43       16.64      2.17 o 
   9  -1   2        2.16        5.32      2.51 o 
  -9   0   2        0.04       -1.67      2.30 o 
  -8   0   2       20.81       15.60      2.58 o 
  -7   0   2        0.01        1.80      1.92 o 
  -6   0   2       62.55       46.21      2.56 o 
  -5   0   2       33.32       35.67      1.54 o 
  -4   0   2      307.50      265.12      2.42 o 
  -3   0   2      146.36      167.79      8.89 o 
  -1   0   2      234.94      266.97      3.46 o 
   0   0   2     3284.01     3072.13     47.75 o 
   1   0   2      308.09      356.51      6.33 o 
   2   0   2      126.63      119.70      2.49 o 
   3   0   2       27.59       27.26      1.52 o 
   4   0   2        4.13        7.45      1.76 o 
   5   0   2       15.12       13.10      1.48 o 
   6   0   2        9.60       13.49      1.85 o 
   7   0   2        2.80        6.39      4.40 o 
   8   0   2        0.07       -1.08      2.12 o 
   9   0   2        6.37       10.49      2.46 o 
  -9   1   2        1.57        7.76      2.99 o 
  -8   1   2        0.01        2.47      3.06 o 
  -7   1   2        3.46        1.49      1.53 o 
  -6   1   2        9.34        8.18      1.25 o 
  -5   1   2        0.44        0.29      1.22 o 
  -4   1   2      554.91      591.47     14.67 o 
  -3   1   2        8.91       11.57      1.71 o 
  -2   1   2      505.76      559.65      4.59 o 
  -1   1   2      419.46      412.84      5.29 o 
   0   1   2      181.67      167.29      3.68 o 
   1   1   2        2.55        0.59      3.55 o 
   2   1   2      271.83      292.75      4.45 o 
   3   1   2      484.37      485.41      3.30 o 
   4   1   2      244.58      246.46      2.50 o 
   5   1   2      268.29      261.43      2.30 o 
   6   1   2       11.88       15.13      2.76 o 
   7   1   2        3.48        1.38      2.04 o 
   8   1   2        2.74        3.89      2.22 o 
   9   1   2        1.57        2.73      2.55 o 
  -9   2   2        0.03        3.38      2.88 o 
  -8   2   2        5.33        0.97      1.99 o 
  -7   2   2       43.21       38.98      1.87 o 
  -6   2   2        5.10        8.04      3.00 o 
  -5   2   2       92.18       85.38      2.59 o 
  -4   2   2       41.17       33.53      1.87 o 
  -3   2   2       11.32       11.09      1.26 o 
  -2   2   2        1.47        0.85      1.39 o 
  -1   2   2       67.88       61.94      1.55 o 
   0   2   2     1156.57     1155.75     11.06 o 
   1   2   2      379.84      383.94      6.04 o 
   2   2   2      245.68      248.03      4.15 o 
   3   2   2      234.96      229.28      2.57 o 
   4   2   2        8.34       11.62      1.47 o 
   5   2   2       13.61       13.96      1.85 o 
   6   2   2       32.24       25.83      1.70 o 
   7   2   2        0.82        1.92      2.05 o 
   8   2   2        0.07        0.09      2.23 o 
 -10   3   2        0.36        2.79      2.07 o 
  -9   3   2        0.06        5.61      2.19 o 
  -8   3   2        3.45        7.43      1.60 o 
  -7   3   2        0.02       -1.45      1.45 o 
  -6   3   2       67.76       71.88      2.15 o 
  -5   3   2       13.29       13.95      3.13 o 
  -4   3   2      281.72      295.43     11.08 o 
  -3   3   2       75.74       77.67      1.55 o 
  -2   3   2      249.48      263.99      7.36 o 
  -1   3   2      214.67      240.94      3.36 o 
   0   3   2       36.73       35.02      1.93 o 
   1   3   2      245.33      265.60      4.36 o 
   2   3   2        0.03       -0.96      2.50 o 
   3   3   2       10.85       14.49      1.76 o 
   4   3   2       87.44       85.48      2.90 o 
   5   3   2        9.88        4.52      3.53 o 
   6   3   2        0.78        2.81      2.00 o 
   7   3   2        0.04        3.48      2.20 o 
   8   3   2        0.15        1.97      2.49 o 
 -10   4   2        0.25        0.05      2.02 o 
  -9   4   2        1.39        2.03      2.35 o 
  -8   4   2        4.97        9.21      4.80 o 
  -7   4   2       16.36       16.89      1.88 o 
  -6   4   2      130.17      114.17      3.68 o 
  -5   4   2      161.97      156.49      4.12 o 
  -4   4   2        2.61        2.38      1.47 o 
  -3   4   2     1003.88     1065.47     14.15 o 
  -2   4   2       10.09       17.28      1.42 o 
  -1   4   2        5.99        8.02      2.52 o 
   0   4   2       49.96       62.44      2.00 o 
   1   4   2       14.08       19.76      2.58 o 
   2   4   2       58.09       57.96      2.40 o 
   3   4   2        2.84        1.09      1.86 o 
   4   4   2        3.75        3.53      1.88 o 
   5   4   2        9.97       11.48      1.62 o 
   6   4   2        1.02        1.50      2.11 o 
   7   4   2        3.70        6.67      2.36 o 
 -10   5   2        0.00        1.98      1.57 o 
  -9   5   2        0.04       -0.21      1.42 o 
  -8   5   2        3.14        6.79      1.68 o 
  -7   5   2        2.36        0.89      2.09 o 
  -6   5   2       57.91       60.56      2.26 o 
  -5   5   2      313.79      321.92      4.69 o 
  -4   5   2      116.98      120.67      1.99 o 
  -3   5   2       46.13       40.51      1.45 o 
  -2   5   2      271.57      265.35      7.64 o 
  -1   5   2       22.38       20.82      2.44 o 
   0   5   2       51.10       51.17      1.88 o 
   1   5   2       56.86       65.68      2.88 o 
   2   5   2       91.75       82.82      3.00 o 
   3   5   2        0.21        0.59      1.92 o 
   4   5   2       18.04       18.19      1.99 o 
   5   5   2        5.14        6.37      2.03 o 
   6   5   2       10.55       13.54      2.52 o 
  -9   6   2        0.35        2.72      2.83 o 
  -8   6   2       19.95       20.40      3.02 o 
  -7   6   2       73.27       78.15      2.04 o 
  -6   6   2      181.97      189.62      2.25 o 
  -5   6   2        0.17        1.11      1.78 o 
  -4   6   2        0.17        1.53      1.21 o 
  -3   6   2       76.75       80.64      1.73 o 
  -2   6   2        6.98        6.45      1.76 o 
  -1   6   2       53.79       56.07      2.65 o 
   0   6   2      217.37      216.91      2.45 o 
   1   6   2        0.64        2.85      2.63 o 
   2   6   2      135.12      139.27      3.36 o 
   3   6   2        9.49       10.64      2.86 o 
   4   6   2       22.67       23.01      2.36 o 
   5   6   2        2.20        2.02      2.22 o 
   6   6   2        0.86        1.86      2.47 o 
  -9   7   2        0.09       -0.76      4.15 o 
  -8   7   2        9.18        8.85      2.70 o 
  -7   7   2       13.14       16.09      1.65 o 
  -6   7   2       22.75       25.20      2.79 o 
  -5   7   2       45.98       47.02      2.16 o 
  -4   7   2       10.54       11.03      1.49 o 
  -3   7   2        6.02       24.74     10.10 o 
  -2   7   2       52.99       49.99      4.28 o 
  -1   7   2       17.70       18.72      2.86 o 
   0   7   2       33.97       34.15      1.91 o 
   1   7   2       17.56       14.98      1.93 o 
   2   7   2        0.34        0.87      2.81 o 
   3   7   2       34.89       31.93      3.17 o 
   4   7   2        1.64        4.27      3.12 o 
   5   7   2        2.90        7.37      3.49 o 
  -9   8   2        0.95        3.95      2.45 o 
  -8   8   2        1.31        0.84      2.80 o 
  -7   8   2        3.52        2.77      4.33 o 
  -6   8   2       29.76       27.65      1.65 o 
  -5   8   2        1.74        2.49      2.68 o 
  -4   8   2       12.00       10.45      1.73 o 
  -3   8   2        5.65        7.03      1.52 o 
  -2   8   2       38.77       31.43      4.79 o 
  -1   8   2        2.99        1.93      1.55 o 
   0   8   2       16.28       16.36      1.98 o 
   1   8   2       19.64       19.92      2.02 o 
   2   8   2        2.99        4.12      3.00 o 
   3   8   2        0.01        1.82      3.25 o 
   4   8   2        1.88        3.78      3.54 o 
  -8   9   2        0.51        1.49      1.66 o 
  -7   9   2        0.53        3.38      1.75 o 
  -6   9   2       16.84       19.72      2.94 o 
  -5   9   2       54.29       59.01      3.01 o 
  -4   9   2        4.79        6.18      2.35 o 
  -3   9   2       63.24       54.35      2.18 o 
  -2   9   2       12.42       14.89      1.67 o 
  -1   9   2       11.65       14.31      2.12 o 
   0   9   2        0.05        2.26      2.09 o 
   1   9   2        0.89        2.11      2.21 o 
   2   9   2        2.17       -0.80      2.38 o 
  -7  10   2        2.79       10.97      3.37 o 
  -6  10   2        1.01       -0.36      3.24 o 
  -5  10   2        1.87        0.65      2.17 o 
  -4  10   2       12.05       15.45      2.53 o 
  -3  10   2        8.01       12.04      1.85 o 
  -2  10   2       47.94       48.24      1.90 o 
  -1  10   2        0.23        1.66      3.19 o 
   0  10   2        0.00        0.31      3.30 o 
   1  10   2        3.32        1.91      2.48 o 
  -5  11   2        0.03        1.87      2.40 o 
  -4  11   2        6.57        5.98      1.84 o 
  -3  11   2        2.85        3.11      1.79 o 
  -2  11   2        0.04        1.04      2.12 o 
  -1  11   2        5.71        5.36      2.52 o 
   1 -11   3        1.47        6.70      2.53 o 
   2 -11   3        2.47        0.25      3.60 o 
   3 -11   3        3.13        2.49      2.34 o 
   4 -11   3        9.07       12.97      2.41 o 
   5 -11   3       15.21       15.02      3.48 o 
  -1 -10   3        1.33        0.69      1.98 o 
   0 -10   3        0.11        2.14      1.86 o 
   1 -10   3        2.46        7.62      3.40 o 
   2 -10   3        4.03        7.89      2.65 o 
   3 -10   3        0.07        2.85      1.77 o 
   4 -10   3        9.82       17.72      2.21 o 
   5 -10   3       16.59       20.14      3.24 o 
   6 -10   3       48.26       48.45      2.52 o 
   7 -10   3        4.89        8.18      2.46 o 
  -3  -9   3        2.21       -0.21      2.50 o 
  -2  -9   3        0.12       -1.58      3.34 o 
  -1  -9   3        5.22        6.82      2.30 o 
   0  -9   3        5.75        4.93      2.12 o 
   1  -9   3        0.07        2.61      1.69 o 
   2  -9   3       26.28       26.01      2.10 o 
   3  -9   3       10.20       11.80      2.38 o 
   4  -9   3        0.10       -0.03      2.02 o 
   5  -9   3        0.02        7.22      2.78 o 
   6  -9   3        8.26       15.27      3.06 o 
   7  -9   3       67.71       61.13      2.43 o 
   8  -9   3       10.16       12.54      2.52 o 
  -4  -8   3        0.04        6.28      3.54 o 
  -3  -8   3        0.32        1.73      3.13 o 
  -2  -8   3        6.75        8.93      3.03 o 
  -1  -8   3        7.00        6.55      2.91 o 
   0  -8   3       71.18       75.36      2.90 o 
   1  -8   3       28.41       28.23      2.01 o 
   2  -8   3        5.13        7.03      1.89 o 
   3  -8   3      174.40      148.41      5.75 o 
   4  -8   3        3.36        3.84      2.65 o 
   5  -8   3        0.83       -2.61      2.61 o 
   6  -8   3       14.37       14.85      2.88 o 
   7  -8   3        6.34        6.86      2.14 o 
   8  -8   3       14.75       16.05      2.23 o 
  -5  -7   3        0.45        4.75      2.87 o 
  -4  -7   3        0.62       -2.93      2.93 o 
  -3  -7   3        8.82        9.54      2.93 o 
  -2  -7   3        8.84       10.36      2.84 o 
  -1  -7   3        9.29       10.52      2.59 o 
   0  -7   3        0.11       -0.40      2.72 o 
   1  -7   3      177.36      170.95      5.78 o 
   2  -7   3        2.52        4.68      1.25 o 
   3  -7   3        5.16        6.15      1.56 o 
   4  -7   3      149.63      141.38      2.90 o 
   5  -7   3       25.65       30.28      2.59 o 
   6  -7   3        0.01        2.63      1.50 o 
   7  -7   3       33.43       38.20      7.76 o 
   8  -7   3       33.00       34.60      2.30 o 
   9  -7   3        1.40       -0.94      1.71 o 
  -6  -6   3        0.22        1.76      2.42 o 
  -5  -6   3        1.22        0.99      2.22 o 
  -4  -6   3       34.46       29.70      2.31 o 
  -3  -6   3       28.13       30.16      1.65 o 
  -2  -6   3       11.06       16.00      2.68 o 
  -1  -6   3        2.01        6.58      2.57 o 
   0  -6   3        7.42        4.47      2.54 o 
   1  -6   3       14.59       14.13      1.94 o 
   2  -6   3      103.88      102.77      2.68 o 
   3  -6   3        0.88        0.60      2.00 o 
   4  -6   3        7.40        6.52      1.75 o 
   5  -6   3      119.03      110.21      3.29 o 
   6  -6   3       62.10       58.18      3.96 o 
   7  -6   3        7.79        7.48      2.19 o 
   8  -6   3       36.23       34.64      1.84 o 
   9  -6   3       15.32       23.08      2.41 o 
  -7  -5   3        0.13        0.71      2.54 o 
  -6  -5   3        0.07        0.56      3.23 o 
  -5  -5   3       13.05        9.57      2.12 o 
  -4  -5   3       18.74       18.54      1.59 o 
  -3  -5   3       20.75       20.37      1.87 o 
  -2  -5   3       12.79       12.41      1.28 o 
  -1  -5   3       78.95       87.63      2.75 o 
   0  -5   3        0.06        0.34      1.64 o 
   1  -5   3        3.06        2.19      1.33 o 
   2  -5   3       86.17       77.69      2.61 o 
   3  -5   3      120.29      124.46      4.34 o 
   4  -5   3        2.38        3.69      1.20 o 
   5  -5   3       19.92       19.17      4.54 o 
   6  -5   3      173.37      172.83      5.82 o 
   7  -5   3       10.67       14.80      1.32 o 
   8  -5   3       43.11       41.16      1.47 o 
   9  -5   3        4.55        7.28      1.97 o 
  -7  -4   3       13.69       12.65      2.26 o 
  -6  -4   3        0.77        0.87      1.49 o 
  -5  -4   3       28.59       32.01      3.98 o 
  -4  -4   3       34.22       32.11      1.61 o 
  -3  -4   3       42.43       47.23      2.57 o 
  -2  -4   3        2.15        4.40      2.57 o 
  -1  -4   3        8.27       10.52      1.42 o 
   0  -4   3      104.92       89.51      2.23 o 
   2  -4   3        0.43        2.40      1.41 o 
   3  -4   3      178.07      167.17     13.67 o 
   4  -4   3      386.59      397.78     10.13 o 
   5  -4   3       81.35       80.14      1.71 o 
   6  -4   3       59.49       57.21      3.42 o 
   7  -4   3       26.15       29.71      1.34 o 
   8  -4   3        0.02        2.82      1.36 o 
   9  -4   3        8.67        7.43      1.60 o 
  -8  -3   3        0.38        1.17      1.99 o 
  -7  -3   3        0.05        4.05      2.15 o 
  -6  -3   3        5.95        3.98      1.41 o 
  -5  -3   3        0.31        2.13      1.53 o 
  -4  -3   3       35.82       37.49      1.89 o 
  -3  -3   3        4.66        6.09      1.25 o 
  -2  -3   3       75.02       70.03      1.47 o 
  -1  -3   3        0.01        0.52      1.44 o 
   0  -3   3     1154.53     1187.55      6.04 o 
   2  -3   3       58.46       60.61      2.94 o 
   3  -3   3      271.74      254.35      9.08 o 
   4  -3   3        0.39        0.51      1.24 o 
   5  -3   3       77.18       77.81      1.33 o 
   6  -3   3       12.14       11.99      1.45 o 
   7  -3   3       23.30       23.25      1.59 o 
   8  -3   3        3.97        3.89      2.08 o 
   9  -3   3        0.01        1.27      2.27 o 
  -8  -2   3        0.55       -1.13      4.87 o 
  -7  -2   3        5.24        7.38      2.04 o 
  -6  -2   3        3.12        6.20      1.56 o 
  -5  -2   3       10.92       11.93      1.80 o 
  -4  -2   3        1.13        4.34      1.26 o 
  -3  -2   3      242.73      255.93      4.41 o 
  -2  -2   3        2.30        0.01      1.45 o 
  -1  -2   3       28.05       31.35      1.62 o 
   0  -2   3      674.85      654.74      5.27 o 
   1  -2   3     2428.05     2430.14      7.76 o 
   2  -2   3        6.43        8.65      1.26 o 
   3  -2   3        2.40        3.26      1.20 o 
   4  -2   3       86.32       93.02      1.56 o 
   5  -2   3      154.77      149.55      1.77 o 
   6  -2   3        0.00        0.75      2.32 o 
   7  -2   3       22.78       21.82      2.04 o 
   8  -2   3        5.13        7.17      2.68 o 
   9  -2   3        1.57        1.98      2.31 o 
  -9  -1   3        1.55        5.05      2.00 o 
  -8  -1   3        5.36       11.03      3.35 o 
  -7  -1   3        0.00        4.79      1.93 o 
  -6  -1   3       43.67       40.92      1.68 o 
  -5  -1   3        1.65        1.19      1.45 o 
  -4  -1   3       24.29       20.99      1.48 o 
  -3  -1   3       31.27       26.02      1.86 o 
  -2  -1   3      369.08      374.90     10.15 o 
  -1  -1   3      245.40      259.23     17.37 o 
   0  -1   3     1588.59     1663.79     56.51 o 
   1  -1   3      772.18      750.03     20.35 o 
   2  -1   3      401.29      435.05      5.76 o 
   3  -1   3      304.13      305.57      5.67 o 
   4  -1   3       28.00       24.79      1.79 o 
   5  -1   3       46.48       46.92      1.42 o 
   6  -1   3      121.04      125.85      1.90 o 
   7  -1   3       19.90       19.38      1.38 o 
   8  -1   3        6.87        8.06      2.12 o 
   9  -1   3        0.27       -1.57      2.34 o 
  -9   0   3        0.20        0.15      2.51 o 
  -8   0   3       45.90       33.78      1.77 o 
  -7   0   3        1.32        2.09      1.97 o 
  -6   0   3       56.54       59.11      3.20 o 
  -5   0   3       40.06       42.62      1.55 o 
  -4   0   3      103.29      114.85      2.08 o 
  -3   0   3      178.92      183.25      3.84 o 
  -2   0   3        2.24        1.82      1.97 o 
  -1   0   3      305.95      328.26      5.48 o 
   0   0   3     1454.46     1451.64     57.56 o 
   1   0   3       26.05       36.83      2.28 o 
   2   0   3      818.84      830.61     10.42 o 
   3   0   3      149.87      150.60      3.31 o 
   4   0   3        5.60        4.50      1.42 o 
   5   0   3       93.15       90.70      1.77 o 
   6   0   3       26.95       28.85      1.60 o 
   7   0   3       10.12        8.30      1.99 o 
   8   0   3        4.12        7.95      1.83 o 
   9   0   3        1.34        4.94      2.42 o 
  -9   1   3        1.37        0.25      2.59 o 
  -8   1   3       26.24       22.99      1.73 o 
  -7   1   3       62.33       62.45      3.52 o 
  -6   1   3       40.17       36.78      3.28 o 
  -5   1   3       30.76       37.55      1.86 o 
  -4   1   3       21.52       29.28      1.86 o 
  -3   1   3       55.58       49.44      2.27 o 
  -2   1   3      172.68      166.41      3.98 o 
  -1   1   3     1085.00     1066.90      8.18 o 
   0   1   3      508.34      508.14     16.64 o 
   1   1   3      611.71      611.73      6.89 o 
   2   1   3       82.98       97.44      3.36 o 
   3   1   3        3.55        5.09      1.73 o 
   4   1   3       43.10       42.82      1.85 o 
   5   1   3       21.54       29.70      1.89 o 
   6   1   3       14.36       16.66      1.91 o 
   7   1   3        4.38        7.59      1.99 o 
   8   1   3        0.04       -1.98      3.00 o 
  -9   2   3        2.56        5.57      2.43 o 
  -8   2   3        0.83       -0.93      1.36 o 
  -7   2   3       17.77       20.54      1.90 o 
  -6   2   3       25.54       24.81      1.49 o 
  -5   2   3        5.48        4.88      1.73 o 
  -4   2   3        8.71        6.40      1.46 o 
  -3   2   3      469.66      457.06     16.43 o 
  -2   2   3      381.13      367.33      9.20 o 
  -1   2   3      367.49      368.33      9.14 o 
   0   2   3     1006.73      993.02      6.29 o 
   1   2   3        4.45        9.21      2.31 o 
   2   2   3      432.10      504.68      6.01 o 
   3   2   3       99.72      114.16      3.08 o 
   4   2   3       14.82       14.82      2.61 o 
   5   2   3       72.81       81.01      3.41 o 
   6   2   3        3.75        5.10      1.79 o 
   7   2   3        1.06        2.88      2.12 o 
   8   2   3        4.58        1.29      2.40 o 
 -10   3   3        8.39        9.44      2.51 o 
  -9   3   3        1.33        4.02      2.28 o 
  -8   3   3        2.81        5.53      1.59 o 
  -7   3   3        0.02       -0.06      1.80 o 
  -6   3   3       37.36       35.01      1.83 o 
  -5   3   3       13.82       18.64      1.29 o 
  -4   3   3       22.75       21.79      1.52 o 
  -3   3   3        1.62       -1.16      1.32 o 
  -2   3   3     1188.42     1173.61     15.05 o 
  -1   3   3       68.29       76.64      1.64 o 
   0   3   3      222.80      258.06      6.11 o 
   1   3   3       79.45       69.46      3.20 o 
   2   3   3       27.14       27.27      3.23 o 
   3   3   3        3.00        2.90      2.57 o 
   4   3   3        3.32        4.97      1.82 o 
   5   3   3        0.27        1.87      2.22 o 
   6   3   3        3.15        3.45      1.69 o 
   7   3   3        0.17        0.89      1.83 o 
 -10   4   3        0.05        1.20      2.00 o 
  -9   4   3        9.00       11.91      1.92 o 
  -8   4   3        7.73       12.22      4.15 o 
  -7   4   3        0.08       -0.76      1.48 o 
  -6   4   3       29.58       33.21      1.39 o 
  -5   4   3      118.54      117.42      6.54 o 
  -4   4   3        0.05        0.64      1.38 o 
  -3   4   3      169.69      172.99      2.35 o 
  -2   4   3      207.31      229.92      2.86 o 
  -1   4   3      301.18      300.95      4.78 o 
   0   4   3      210.40      198.20      2.86 o 
   1   4   3      122.10      124.20      3.91 o 
   2   4   3       57.85       60.54      2.91 o 
   3   4   3        1.28        1.63      2.53 o 
   4   4   3        0.94        3.55      1.85 o 
   5   4   3        3.64        4.33      1.99 o 
   6   4   3        1.00        2.58      1.76 o 
   7   4   3        1.37       -2.40      2.40 o 
 -10   5   3        1.11        2.10      1.84 o 
  -9   5   3       24.53       27.59      1.65 o 
  -8   5   3       13.32       15.75      1.92 o 
  -7   5   3       33.02       34.81      1.49 o 
  -6   5   3       24.77       22.21      1.39 o 
  -5   5   3        7.07       10.03      2.16 o 
  -4   5   3       96.93       99.31      1.74 o 
  -3   5   3      120.83      129.85      1.93 o 
  -2   5   3      101.66      105.36      1.70 o 
  -1   5   3       43.90       41.95      2.58 o 
   0   5   3       22.32       25.03      2.04 o 
   1   5   3       16.75       15.78      2.57 o 
   2   5   3        8.55       10.25      3.16 o 
   3   5   3        1.67        4.73      3.31 o 
   4   5   3       12.85       17.19      2.38 o 
   5   5   3        1.76        3.42      2.14 o 
   6   5   3        0.25        0.53      3.70 o 
  -9   6   3        1.02       -0.86      2.18 o 
  -8   6   3        3.04        5.33      1.44 o 
  -7   6   3       72.26       66.97      4.45 o 
  -6   6   3        4.16        3.52      1.87 o 
  -5   6   3       21.26       22.39      1.84 o 
  -4   6   3      213.03      208.15     10.11 o 
  -3   6   3      127.39      122.73      2.79 o 
  -2   6   3      213.27      201.31      5.06 o 
  -1   6   3        0.99        3.32      2.59 o 
   0   6   3       28.71       30.34      2.06 o 
   1   6   3        8.52        9.55      2.03 o 
   2   6   3       93.09       90.21      3.23 o 
   3   6   3        5.95        6.21      2.83 o 
   4   6   3       14.16       13.40      2.98 o 
   5   6   3        4.04        3.02      3.28 o 
  -9   7   3        2.38        3.51      2.40 o 
  -8   7   3        1.83        4.54      2.13 o 
  -7   7   3        1.24        2.94      1.58 o 
  -6   7   3      138.53      143.07      1.74 o 
  -5   7   3        0.97        0.22      1.51 o 
  -4   7   3       61.79       58.32      1.95 o 
  -3   7   3       68.03       65.54      2.07 o 
  -2   7   3        4.65        5.38      1.85 o 
  -1   7   3      187.84      185.47      2.44 o 
   0   7   3      100.87      105.25      4.30 o 
   1   7   3        8.22        9.12      1.92 o 
   2   7   3       56.97       47.99      3.11 o 
   3   7   3        8.81        7.39      3.04 o 
   4   7   3        8.46        4.98      4.04 o 
   5   7   3        2.35        1.72      3.69 o 
  -9   8   3        5.08        4.13      1.76 o 
  -8   8   3        3.74        2.18      1.85 o 
  -7   8   3       13.70       14.13      1.54 o 
  -6   8   3       26.78       27.80      2.08 o 
  -5   8   3        5.42        3.48      2.44 o 
  -4   8   3        0.83        1.71      2.09 o 
  -3   8   3       10.62       10.97      1.64 o 
  -2   8   3        2.55        5.11      1.65 o 
  -1   8   3      104.09      112.33      2.25 o 
   0   8   3       14.08       11.43      1.97 o 
   1   8   3        2.47        4.79      2.03 o 
   2   8   3        0.86        2.13      3.92 o 
   3   8   3        4.77        4.53      3.33 o 
   4   8   3        0.24        6.31      3.63 o 
  -8   9   3        3.80        2.45      1.97 o 
  -7   9   3        0.02       -1.86      1.86 o 
  -6   9   3        0.03        2.15      1.73 o 
  -5   9   3       36.50       40.29      3.04 o 
  -4   9   3        0.14       -0.86      2.21 o 
  -3   9   3        3.07        1.90      2.04 o 
  -2   9   3        1.86        3.03      1.62 o 
  -1   9   3        0.43       -0.13      2.03 o 
   0   9   3        5.73        6.09      2.14 o 
   1   9   3        6.60        7.62      2.26 o 
   2   9   3        0.78        0.69      2.38 o 
  -7  10   3       13.69       16.77      3.49 o 
  -6  10   3        1.57        1.52      3.28 o 
  -5  10   3       10.29       17.70      3.10 o 
  -4  10   3        3.97        6.53      2.55 o 
  -3  10   3        9.51       15.21      2.66 o 
  -2  10   3        0.17        2.44      1.82 o 
  -1  10   3       26.44       27.89      1.91 o 
   0  10   3        2.77        6.59      2.38 o 
   1  10   3        8.12       10.02      2.59 o 
  -5  11   3       11.75       16.31      3.47 o 
  -4  11   3        0.10        0.14      1.96 o 
  -3  11   3        6.12        7.75      2.02 o 
  -2  11   3        0.26        4.41      2.00 o 
   2 -11   4        0.07        3.81      3.22 o 
   3 -11   4        0.01        0.10      1.80 o 
   4 -11   4        0.70        3.12      3.95 o 
  -1 -10   4        0.00        1.17      2.48 o 
   0 -10   4        4.45        3.70      2.35 o 
   1 -10   4        0.72        4.67      4.32 o 
   2 -10   4       17.10       13.21      1.84 o 
   3 -10   4       12.22       12.46      2.09 o 
   4 -10   4        5.87        5.73      1.61 o 
   5 -10   4       36.75       34.51      2.40 o 
   6 -10   4       18.23       23.85      3.45 o 
   7 -10   4        2.52        0.65      3.52 o 
  -2  -9   4        0.07       -2.45      2.45 o 
  -1  -9   4        0.10       -0.05      2.27 o 
   0  -9   4        3.20        4.94      1.72 o 
   1  -9   4       12.56       13.65      2.06 o 
   2  -9   4        2.03        1.18      2.03 o 
   3  -9   4       50.77       51.24      5.02 o 
   4  -9   4        6.07       10.16      2.05 o 
   5  -9   4        0.80       -0.03      2.13 o 
   6  -9   4       19.12       15.35      3.16 o 
   7  -9   4       24.56       20.37      3.32 o 
   8  -9   4        1.60        2.72      3.53 o 
  -4  -8   4        1.32        2.17      3.50 o 
  -3  -8   4        0.79        2.40      3.15 o 
  -2  -8   4        3.27        4.39      2.98 o 
  -1  -8   4        0.98        1.21      2.86 o 
   0  -8   4       27.63       33.40      2.89 o 
   1  -8   4        0.00        1.85      1.36 o 
   2  -8   4        8.83       11.91      1.57 o 
   3  -8   4        1.86        4.38      2.06 o 
   4  -8   4       64.55       63.87      2.09 o 
   5  -8   4       24.97       27.59      2.79 o 
   6  -8   4        2.01        4.96      1.94 o 
   7  -8   4       17.63       19.14      2.25 o 
   8  -8   4       12.41       12.30      4.25 o 
  -5  -7   4        2.32        4.69      2.05 o 
  -4  -7   4        1.46        1.67      1.82 o 
  -3  -7   4       10.77       10.34      2.97 o 
  -2  -7   4        0.09        2.26      2.81 o 
  -1  -7   4        6.43        7.41      2.67 o 
   0  -7   4       45.85       42.67      1.99 o 
   1  -7   4       53.26       52.07      1.92 o 
   2  -7   4       75.59       68.28      4.27 o 
   3  -7   4        3.20        2.80      1.48 o 
   4  -7   4       49.18       47.56      2.62 o 
   5  -7   4       57.47       64.72      2.10 o 
   6  -7   4        5.30       12.65      2.68 o 
   7  -7   4        0.06       -0.77      1.68 o 
   8  -7   4       16.77       22.64      4.12 o 
   9  -7   4        4.46        9.38      2.04 o 
  -6  -6   4        0.05       -2.45      2.45 o 
  -5  -6   4        0.43       -1.37      2.28 o 
  -4  -6   4       16.23       17.57      3.97 o 
  -3  -6   4        9.39        9.76      2.13 o 
  -2  -6   4        0.07       -1.91      1.91 o 
  -1  -6   4       20.72       19.39      1.89 o 
   0  -6   4       39.95       38.78      2.58 o 
   1  -6   4        0.02        1.65      1.42 o 
   2  -6   4      346.04      344.41      3.46 o 
   3  -6   4       98.45       89.60      3.22 o 
   4  -6   4      125.22      119.94      2.22 o 
   5  -6   4       29.90       25.55      1.90 o 
   6  -6   4        2.95        4.14      1.48 o 
   7  -6   4        1.55        1.08      1.72 o 
   8  -6   4       14.92       14.60      2.20 o 
   9  -6   4       16.22       19.95      3.76 o 
  -6  -5   4        1.13        3.11      1.85 o 
  -5  -5   4        1.90        2.62      2.02 o 
  -4  -5   4       24.82       22.47      2.52 o 
  -3  -5   4       80.18       89.86      1.75 o 
  -2  -5   4        0.23        2.78      2.95 o 
  -1  -5   4       63.99       59.40      2.00 o 
   0  -5   4       65.77       59.25      2.59 o 
   1  -5   4      184.02      214.29      3.13 o 
   2  -5   4      333.19      313.24     11.03 o 
   3  -5   4      322.40      309.14      2.51 o 
   4  -5   4        2.99        0.96      2.41 o 
   5  -5   4       85.55       84.18      4.20 o 
   6  -5   4        0.34        0.43      1.65 o 
   7  -5   4       10.99       11.66      1.30 o 
   8  -5   4        6.04        6.54      1.97 o 
   9  -5   4        0.60        0.46      1.70 o 
  -7  -4   4        0.23        3.14      1.92 o 
  -6  -4   4        0.01        0.78      1.48 o 
  -5  -4   4       12.32       13.72      1.46 o 
  -4  -4   4       37.48       42.80      1.64 o 
  -3  -4   4       28.38       30.95      1.83 o 
  -2  -4   4        0.29       -0.47      1.71 o 
  -1  -4   4       51.74       47.92      1.82 o 
   0  -4   4       46.34       60.42      2.01 o 
   1  -4   4      130.75      128.02      2.98 o 
   2  -4   4      888.48      883.78     50.57 o 
   3  -4   4       49.78       51.74      2.05 o 
   4  -4   4      656.70      659.87     18.14 o 
   5  -4   4       25.53       24.50      1.21 o 
   6  -4   4       41.21       37.78      1.96 o 
   7  -4   4       31.83       30.32      1.32 o 
   8  -4   4       14.49       18.80      1.54 o 
   9  -4   4        0.87        1.63      1.49 o 
  -8  -3   4        0.76        2.52      2.05 o 
  -7  -3   4        0.23       -2.14      2.14 o 
  -6  -3   4        1.75        1.63      2.68 o 
  -5  -3   4        0.41        0.96      1.54 o 
  -4  -3   4        2.39        5.11      1.43 o 
  -3  -3   4        0.57        1.07      1.74 o 
  -2  -3   4      167.74      175.89      1.96 o 
  -1  -3   4       30.97       33.89      3.45 o 
   0  -3   4       53.70       56.48      2.08 o 
   1  -3   4      769.42      688.77      5.41 o 
   2  -3   4       11.96       16.15      1.75 o 
   3  -3   4       35.98       37.98      1.31 o 
   4  -3   4       16.52       13.01      1.52 o 
   5  -3   4      349.78      358.91      2.44 o 
   6  -3   4        8.67       10.63      1.29 o 
   7  -3   4       22.82       23.75      2.83 o 
   8  -3   4       14.81       13.66      1.50 o 
   9  -3   4        5.62        5.81      1.78 o 
  -8  -2   4        0.73        2.80      1.89 o 
  -7  -2   4        1.42        0.60      1.67 o 
  -6  -2   4        3.84        4.54      1.49 o 
  -5  -2   4        7.54        7.78      3.63 o 
  -4  -2   4       10.75       17.45      1.50 o 
  -3  -2   4       79.89       82.63      3.53 o 
  -2  -2   4        0.56       -0.27      1.28 o 
  -1  -2   4      453.64      450.32      2.92 o 
   0  -2   4       56.40       61.27      2.90 o 
   1  -2   4      581.84      595.45      5.24 o 
   2  -2   4       96.88       88.66      1.47 o 
   3  -2   4       11.24        7.36      1.17 o 
   4  -2   4       16.80       16.98      1.27 o 
   5  -2   4       37.81       33.91      1.89 o 
   6  -2   4       90.89       89.08      1.75 o 
   7  -2   4        8.49       11.25      2.56 o 
   8  -2   4       18.82       15.31      1.79 o 
   9  -2   4        4.77        6.20      3.07 o 
  -9  -1   4        1.22        4.51      2.44 o 
  -8  -1   4        1.34        4.72      2.17 o 
  -7  -1   4       19.72       21.14      3.13 o 
  -6  -1   4        0.99        2.38      2.58 o 
  -5  -1   4       46.74       52.44      1.87 o 
  -4  -1   4      100.09      102.34      3.43 o 
  -3  -1   4       31.55       32.49      2.29 o 
  -2  -1   4      479.64      506.57     16.01 o 
  -1  -1   4      240.08      242.06      8.24 o 
   0  -1   4        1.67        2.19      1.38 o 
   1  -1   4        9.18        5.74      1.32 o 
   2  -1   4      253.76      262.27      5.87 o 
   3  -1   4       16.92       15.89      1.24 o 
   4  -1   4       20.81       22.65      1.49 o 
   5  -1   4      212.01      225.51      2.40 o 
   6  -1   4      170.31      164.44      6.16 o 
   7  -1   4       67.22       75.77      4.67 o 
   8  -1   4        0.48        6.88      1.80 o 
   9  -1   4       20.13       21.54      2.43 o 
  -9   0   4        0.87        0.46      2.12 o 
  -8   0   4        4.43        5.34      1.50 o 
  -7   0   4        3.52        2.08      1.55 o 
  -6   0   4      116.53       93.47      6.14 o 
  -5   0   4        1.65        2.21      1.46 o 
  -4   0   4      302.12      289.68      5.93 o 
  -3   0   4       76.63       73.60      2.05 o 
  -2   0   4        6.89        6.58      1.48 o 
  -1   0   4      151.33      171.86      4.44 o 
   0   0   4      568.20      602.54     12.58 o 
   1   0   4      437.76      433.60      4.77 o 
   2   0   4       43.06       46.77      1.67 o 
   3   0   4      161.88      176.07      3.22 o 
   4   0   4      105.07      103.86      1.85 o 
   5   0   4       14.00       10.81      3.18 o 
   6   0   4       29.26       27.78      1.96 o 
   7   0   4       48.80       53.35      2.18 o 
   8   0   4        5.58        6.05      2.21 o 
   9   0   4        1.45        0.34      2.10 o 
  -9   1   4        0.01       -1.90      1.90 o 
  -8   1   4       11.99        2.38      2.03 o 
  -7   1   4       13.77       12.57      1.51 o 
  -6   1   4       25.16       28.40      2.90 o 
  -5   1   4       47.81       53.53      2.84 o 
  -4   1   4       12.07       12.29      1.43 o 
  -3   1   4      719.74      741.33     22.66 o 
  -2   1   4      175.52      171.69      1.87 o 
  -1   1   4        0.29        1.22      1.21 o 
   0   1   4      718.52      764.31     15.53 o 
   1   1   4       15.43       10.31      1.70 o 
   2   1   4      280.70      283.97      3.37 o 
   3   1   4       20.49       17.08      2.54 o 
   4   1   4       45.89       50.10      1.96 o 
   5   1   4       96.22       88.83      2.13 o 
   6   1   4       12.72       10.80      1.94 o 
   7   1   4        1.16        1.99      2.07 o 
   8   1   4        1.35        0.77      2.26 o 
  -9   2   4        0.22        2.64      2.47 o 
  -8   2   4        4.34        4.36      1.58 o 
  -7   2   4        0.33        3.14      1.85 o 
  -6   2   4       24.42       28.28      1.86 o 
  -5   2   4      120.06      111.91      1.82 o 
  -4   2   4        6.47        5.96      1.68 o 
  -3   2   4       19.23       14.03      1.40 o 
  -2   2   4      594.25      600.37     16.59 o 
  -1   2   4      118.14      120.28      2.22 o 
   0   2   4       64.82       67.66      2.88 o 
   2   2   4       67.48       65.34      2.51 o 
   3   2   4        0.48        1.84      2.49 o 
   4   2   4       25.59       32.42      3.27 o 
   5   2   4        0.08        0.64      1.86 o 
   6   2   4        5.96        6.71      1.98 o 
   7   2   4        8.90       11.61      1.85 o 
   8   2   4        2.37        4.56      2.42 o 
  -9   3   4        0.30        1.66      1.75 o 
  -8   3   4        5.83        5.60      1.62 o 
  -7   3   4       13.58       12.43      1.51 o 
  -6   3   4      115.05      118.23      3.29 o 
  -5   3   4       20.23       26.30      3.76 o 
  -4   3   4       80.84       70.89      2.20 o 
  -3   3   4      301.63      347.94      8.16 o 
  -2   3   4       29.36       26.16      1.32 o 
  -1   3   4     1970.64     1949.97     16.88 o 
   0   3   4      192.34      226.60      2.38 o 
   1   3   4      175.18      171.11      3.95 o 
   2   3   4      373.30      418.80      5.02 o 
   3   3   4        1.72        0.43      1.94 o 
   4   3   4        1.06        1.20      2.61 o 
   5   3   4        0.31        0.84      2.33 o 
   6   3   4        8.37       13.59      4.55 o 
   7   3   4        0.01        1.13      2.30 o 
  -9   4   4        4.15        5.34      1.81 o 
  -8   4   4        0.81        6.71      2.04 o 
  -7   4   4       23.56       22.59      4.47 o 
  -6   4   4      235.45      232.92      6.02 o 
  -5   4   4      238.82      236.56      3.44 o 
  -4   4   4      294.99      301.09      3.28 o 
  -3   4   4       78.47       69.01      1.45 o 
  -2   4   4       12.42        3.85      1.41 o 
  -1   4   4      621.99      621.07      6.44 o 
   0   4   4      120.27      135.74      2.92 o 
   1   4   4       25.10       31.24      2.49 o 
   2   4   4        8.92       10.27      3.18 o 
   3   4   4       32.40       30.27      2.00 o 
   4   4   4        3.56        7.00      2.70 o 
   5   4   4        0.00       -2.10      2.77 o 
   6   4   4        0.07        2.52      2.16 o 
   7   4   4        2.49        3.42      2.51 o 
  -9   5   4        2.32        1.73      1.44 o 
  -8   5   4        1.90        1.98      1.42 o 
  -7   5   4        0.30        1.80      1.54 o 
  -6   5   4       41.50       42.89      2.77 o 
  -5   5   4      168.67      161.86      3.90 o 
  -4   5   4      160.07      150.51      2.26 o 
  -3   5   4      500.10      495.79     17.64 o 
  -2   5   4       18.40       19.97      1.42 o 
  -1   5   4       37.47       34.41      1.85 o 
   0   5   4      318.56      319.47      5.08 o 
   1   5   4       72.35       72.76      2.22 o 
   2   5   4       61.68       60.25      3.04 o 
   3   5   4        5.80        8.56      2.70 o 
   4   5   4        2.22        2.95      2.17 o 
   5   5   4        2.08        0.46      3.06 o 
   6   5   4        1.35        0.03      3.36 o 
  -9   6   4        7.65       10.74      2.06 o 
  -8   6   4       14.84       20.54      1.92 o 
  -7   6   4        5.42        7.51      1.71 o 
  -6   6   4       34.84       37.22      1.68 o 
  -5   6   4       48.08       45.19      4.00 o 
  -4   6   4      259.23      255.87      3.99 o 
  -3   6   4       20.87       21.12      1.60 o 
  -2   6   4      662.79      606.70     21.14 o 
  -1   6   4      299.77      290.99      8.31 o 
   0   6   4      422.80      431.61      3.69 o 
   1   6   4      271.17      270.78      3.12 o 
   2   6   4        8.71        9.37      2.79 o 
   3   6   4       92.17       78.69      3.33 o 
   4   6   4        8.29        7.29      3.16 o 
   5   6   4        1.13        2.21      3.25 o 
  -9   7   4        0.03        0.13      3.18 o 
  -8   7   4        1.92       -1.59      1.76 o 
  -7   7   4        0.11        6.10      5.64 o 
  -6   7   4       44.87       48.73      2.03 o 
  -5   7   4        0.48        1.01      1.31 o 
  -4   7   4      591.77      573.39     19.12 o 
  -3   7   4       49.17       48.45      2.18 o 
  -2   7   4     1030.43      979.76     15.26 o 
  -1   7   4       38.83       37.43      1.51 o 
   0   7   4       31.56       31.86      2.03 o 
   1   7   4       94.11       93.34      2.54 o 
   2   7   4        0.03        0.56      2.21 o 
   3   7   4        2.01        5.08      3.77 o 
   4   7   4        0.54        0.51      3.31 o 
  -9   8   4        2.90       -2.04      2.53 o 
  -8   8   4        0.17        0.30      1.63 o 
  -7   8   4        8.69       10.35      2.16 o 
  -6   8   4        0.23       -1.58      1.67 o 
  -5   8   4        0.13        0.86      1.95 o 
  -4   8   4       29.77       32.42      2.82 o 
  -3   8   4       51.43       52.74      2.29 o 
  -2   8   4       24.00       20.64      1.61 o 
  -1   8   4      260.65      265.66      3.13 o 
   0   8   4       15.28       15.73      2.04 o 
   1   8   4        5.19        5.35      2.12 o 
   2   8   4       20.67       19.35      2.50 o 
   3   8   4        4.63        7.61      2.62 o 
  -8   9   4        7.15        5.73      1.96 o 
  -7   9   4        1.54        6.08      2.25 o 
  -6   9   4       12.03       16.27      2.14 o 
  -5   9   4        2.51        1.07      2.98 o 
  -4   9   4        0.42        0.50      2.04 o 
  -3   9   4       48.22       51.35      1.98 o 
  -2   9   4       25.14       28.41      1.74 o 
  -1   9   4        2.58        5.13      1.84 o 
   0   9   4       56.49       59.36      2.66 o 
   1   9   4        4.10        3.20      2.37 o 
   2   9   4        7.29        4.12      2.49 o 
  -7  10   4        0.01       -1.36      5.31 o 
  -6  10   4        1.36       -1.11      3.46 o 
  -5  10   4       60.57       59.85      2.56 o 
  -4  10   4        0.00        1.26      2.46 o 
  -3  10   4       50.82       56.35      3.77 o 
  -2  10   4       33.72       31.72      1.92 o 
  -1  10   4        0.85        2.65      1.90 o 
   0  10   4       31.61       30.25      2.08 o 
  -5  11   4       14.04       13.36      2.59 o 
  -4  11   4        5.42        7.26      2.30 o 
  -3  11   4        5.13        5.46      2.14 o 
  -2  11   4        7.72        7.93      2.11 o 
   3 -11   5        6.13        8.84      1.84 o 
  -1 -10   5        3.29        8.04      5.99 o 
   0 -10   5        3.19        7.00      1.70 o 
   1 -10   5        0.00        0.74      2.28 o 
   2 -10   5        8.03        7.73      4.08 o 
   3 -10   5        0.28       -0.12      1.67 o 
   4 -10   5       19.31       22.35      2.32 o 
   5 -10   5        0.63        1.78      2.32 o 
   6 -10   5        7.13        1.29      2.44 o 
  -2  -9   5        2.13        2.00      2.40 o 
  -1  -9   5        1.52        5.43      2.26 o 
   0  -9   5       15.36       17.48      1.76 o 
   1  -9   5        0.07       -2.05      2.05 o 
   2  -9   5        2.54        2.97      1.69 o 
   3  -9   5       12.16       12.68      1.80 o 
   4  -9   5        3.65        5.58      1.99 o 
   5  -9   5       33.30       32.45      3.00 o 
   6  -9   5        0.56       -0.88      3.10 o 
   7  -9   5       19.95       22.50      2.38 o 
  -4  -8   5        0.04       -3.58      3.58 o 
  -3  -8   5       20.77       16.83      2.38 o 
  -2  -8   5       17.21       14.38      2.27 o 
  -1  -8   5       42.81       44.57      3.07 o 
   0  -8   5        1.36        5.00      2.82 o 
   1  -8   5      109.70      105.20      1.63 o 
   2  -8   5       44.80       44.16      2.44 o 
   3  -8   5        5.39        5.24      1.35 o 
   4  -8   5       99.96       97.78      2.78 o 
   5  -8   5       15.39       15.76      1.99 o 
   6  -8   5        0.98       -0.85      2.83 o 
   7  -8   5        5.10        4.83      3.11 o 
   8  -8   5       10.59       13.81      3.44 o 
  -5  -7   5        1.81        4.82      2.51 o 
  -4  -7   5        3.25        9.93      3.26 o 
  -3  -7   5        0.02        0.96      2.08 o 
  -2  -7   5        4.41        3.33      2.90 o 
  -1  -7   5       44.99       47.93      2.15 o 
   0  -7   5       80.63       88.89      2.21 o 
   1  -7   5       73.61       62.72      2.69 o 
   2  -7   5      134.64      134.06      4.89 o 
   3  -7   5       36.18       34.16      3.06 o 
   4  -7   5        3.06        4.57      1.83 o 
   5  -7   5      148.76      148.63      3.00 o 
   6  -7   5       31.10       25.10      2.05 o 
   7  -7   5        1.22        2.72      3.08 o 
   8  -7   5       16.45       18.35      1.93 o 
  -6  -6   5        1.29        3.60      2.38 o 
  -5  -6   5        1.73        6.10      1.85 o 
  -4  -6   5        9.67        9.54      2.11 o 
  -3  -6   5       14.58       22.43      5.42 o 
  -2  -6   5       24.44       28.90      2.74 o 
  -1  -6   5       26.35       29.87      2.61 o 
   0  -6   5        4.55        4.63      2.58 o 
   1  -6   5       60.73       62.75      2.05 o 
   2  -6   5        2.07        1.62      1.45 o 
   3  -6   5      334.55      323.66      7.91 o 
   4  -6   5      163.58      150.37      2.94 o 
   5  -6   5       20.06       24.28      2.54 o 
   6  -6   5      354.36      355.97      6.42 o 
   7  -6   5        3.99        4.52      1.91 o 
   8  -6   5       26.35       22.49      2.55 o 
   9  -6   5        5.35        6.95      2.40 o 
  -6  -5   5        0.12        2.43      2.31 o 
  -5  -5   5        3.74       -0.03      4.47 o 
  -4  -5   5        0.46        3.93      1.59 o 
  -3  -5   5        8.77        9.39      1.57 o 
  -2  -5   5        0.66        2.94      1.40 o 
  -1  -5   5       16.24       21.13      2.54 o 
   0  -5   5        0.06        1.05      1.73 o 
   1  -5   5      727.47      744.54      4.01 o 
   2  -5   5       48.21       41.99      1.90 o 
   3  -5   5      320.96      325.02      4.94 o 
   4  -5   5      770.72      778.18      4.42 o 
   5  -5   5        7.53        7.42      1.46 o 
   6  -5   5      145.39      137.80      4.50 o 
   7  -5   5       79.01       86.86      6.38 o 
   8  -5   5        9.04       10.53      2.51 o 
   9  -5   5        7.92        5.69      2.30 o 
  -7  -4   5        1.81       -1.49      4.11 o 
  -6  -4   5        2.37       -0.06      2.71 o 
  -5  -4   5        0.72        5.11      3.43 o 
  -4  -4   5        0.00       -0.55      1.45 o 
  -3  -4   5        1.41       -0.18      2.15 o 
  -2  -4   5      226.11      237.59     16.22 o 
  -1  -4   5       45.66       46.69      1.56 o 
   0  -4   5      508.17      531.90      4.08 o 
   1  -4   5        2.90        8.51      2.49 o 
   2  -4   5      613.47      610.52     20.02 o 
   3  -4   5       32.30       35.64      1.84 o 
   4  -4   5      387.22      369.89     15.03 o 
   5  -4   5      166.66      152.48      2.66 o 
   6  -4   5       20.27       19.42      1.55 o 
   7  -4   5       70.34       68.96      1.78 o 
   8  -4   5        6.54        9.11      2.73 o 
   9  -4   5        1.89        0.95      1.67 o 
  -8  -3   5        0.67        5.41      3.18 o 
  -7  -3   5        2.54        3.83      1.81 o 
  -6  -3   5        1.56        1.83      3.32 o 
  -5  -3   5        1.26        0.61      1.55 o 
  -4  -3   5        0.06        1.68      2.11 o 
  -3  -3   5       14.00       17.18      1.46 o 
  -2  -3   5      125.00      127.24      1.84 o 
  -1  -3   5      221.80      247.17      2.15 o 
   0  -3   5      178.48      207.20      3.38 o 
   1  -3   5     1262.11     1337.86    102.71 o 
   2  -3   5      101.57      100.09      2.01 o 
   3  -3   5      208.17      212.58     13.85 o 
   4  -3   5      106.64      104.51      3.18 o 
   5  -3   5      402.93      396.08      9.54 o 
   6  -3   5        0.01        3.17      1.33 o 
   7  -3   5        8.34        5.44      1.59 o 
   8  -3   5       12.77        8.85      2.04 o 
   9  -3   5        0.97        3.75      1.91 o 
  -8  -2   5        3.40        2.72      1.92 o 
  -7  -2   5        4.86        2.98      1.56 o 
  -6  -2   5       19.42       18.27      4.12 o 
  -5  -2   5       35.54       36.31      1.49 o 
  -4  -2   5        7.19        7.72      2.88 o 
  -3  -2   5      171.58      198.82      6.61 o 
  -2  -2   5      231.74      265.77      8.52 o 
  -1  -2   5       12.19        8.80      1.44 o 
   0  -2   5     1249.59     1301.69     42.16 o 
   1  -2   5      962.03     1041.46     50.66 o 
   2  -2   5     1494.92     1537.68     64.13 o 
   3  -2   5     1607.38     1666.38     39.56 o 
   4  -2   5        3.00        5.10      1.26 o 
   5  -2   5      401.57      400.40      9.85 o 
   6  -2   5      169.38      173.90      5.01 o 
   7  -2   5       52.86       44.76      2.13 o 
   8  -2   5       16.67       18.57      1.77 o 
   9  -2   5        1.19        2.74      1.51 o 
  -8  -1   5        4.83        9.10      1.98 o 
  -7  -1   5       23.56       19.72      5.89 o 
  -6  -1   5        2.99       -0.07      4.40 o 
  -5  -1   5       95.69       91.51      1.53 o 
  -4  -1   5       22.57       17.50      1.77 o 
  -3  -1   5       29.55       35.44      3.90 o 
  -2  -1   5        1.86        3.30      1.28 o 
  -1  -1   5       15.45       22.01      1.49 o 
   0  -1   5     1173.44     1179.29     59.90 o 
   1  -1   5     1033.86     1098.69     27.02 o 
   2  -1   5      402.35      396.75     18.62 o 
   3  -1   5      567.50      572.66     17.43 o 
   4  -1   5      161.68      164.84      3.68 o 
   5  -1   5       11.88       14.93      1.52 o 
   6  -1   5      106.84      103.36      1.90 o 
   7  -1   5       16.43       16.87      2.06 o 
   8  -1   5        4.82        5.44      2.20 o 
   9  -1   5        6.40        5.11      2.45 o 
  -9   0   5        0.42        0.13      2.36 o 
  -8   0   5        5.66        2.44      2.61 o 
  -7   0   5        8.01       11.93      1.93 o 
  -6   0   5       33.77       31.66      2.68 o 
  -5   0   5        0.60        1.73      1.26 o 
  -4   0   5      298.07      306.79     15.25 o 
  -3   0   5      205.23      203.55     13.51 o 
  -2   0   5       13.00       17.12      1.29 o 
  -1   0   5      146.22      161.39      4.03 o 
   0   0   5       21.27       21.61      1.10 o 
   1   0   5      666.26      687.90     21.57 o 
   2   0   5      894.27      956.58      9.20 o 
   3   0   5      437.87      468.59      2.87 o 
   4   0   5      403.59      405.02      8.59 o 
   5   0   5        1.89        3.97      1.85 o 
   6   0   5        1.18       -0.38      1.82 o 
   7   0   5       23.16       24.76      3.53 o 
   8   0   5        1.27        4.10      1.85 o 
  -9   1   5       19.23       24.77      2.40 o 
  -8   1   5        9.63        8.01      1.69 o 
  -7   1   5       24.21       25.54      5.45 o 
  -6   1   5       64.23       60.21      3.21 o 
  -5   1   5      117.24      113.75      2.12 o 
  -4   1   5       90.04       81.80      1.95 o 
  -3   1   5      673.58      710.82     14.37 o 
  -2   1   5       36.32       47.39      1.40 o 
  -1   1   5      129.87      125.54      3.45 o 
   0   1   5        3.89        6.08      1.32 o 
   1   1   5      254.32      249.01      9.56 o 
   2   1   5      434.39      444.41      3.75 o 
   3   1   5       37.56       50.02      2.91 o 
   4   1   5       75.56       72.06      2.92 o 
   5   1   5      170.92      167.35      2.21 o 
   6   1   5        0.40        0.95      1.67 o 
   7   1   5        9.53       12.49      3.57 o 
   8   1   5       15.50       14.36      2.42 o 
  -9   2   5        0.00        4.35      2.29 o 
  -8   2   5       12.77       15.81      5.37 o 
  -7   2   5       46.47       50.98      6.68 o 
  -6   2   5        2.92        4.47      2.21 o 
  -5   2   5      481.78      468.37      6.14 o 
  -4   2   5      378.10      380.54     14.10 o 
  -3   2   5      278.74      308.41      9.06 o 
  -2   2   5     3580.93     3615.28     25.27 o 
  -1   2   5      100.29      137.83      3.69 o 
   0   2   5      348.88      372.14      3.90 o 
   1   2   5       12.57       13.37      2.62 o 
   2   2   5       15.20        8.67      2.48 o 
   3   2   5      128.68      134.07      3.57 o 
   4   2   5        0.92        3.07      3.04 o 
   5   2   5       45.08       43.44      2.92 o 
   6   2   5       15.82       13.65      2.09 o 
   7   2   5        0.00        2.03      3.25 o 
   8   2   5        4.87        3.18      2.05 o 
  -9   3   5        8.39        9.03      2.46 o 
  -8   3   5       25.14       33.40      5.34 o 
  -7   3   5      169.09      164.45      5.65 o 
  -6   3   5       16.77       16.04      2.78 o 
  -5   3   5      115.99      120.93      3.83 o 
  -4   3   5      827.05      828.04     14.81 o 
  -3   3   5       15.31       16.01      1.28 o 
  -2   3   5      823.60      871.77     10.23 o 
  -1   3   5      400.35      424.77      6.78 o 
   0   3   5      195.23      244.24      3.35 o 
   1   3   5        1.59        0.53      2.38 o 
   2   3   5       14.29       18.47      3.77 o 
   3   3   5      103.76      100.30      2.75 o 
   4   3   5       26.37       28.38      2.16 o 
   5   3   5        1.86        1.09      2.85 o 
   6   3   5       28.50       26.69      3.07 o 
   7   3   5        0.13        0.99      2.39 o 
  -9   4   5        8.19        5.77      2.73 o 
  -8   4   5        0.84        3.23      2.25 o 
  -7   4   5       62.99       60.17      3.14 o 
  -6   4   5      429.59      422.66     16.14 o 
  -5   4   5      330.87      317.63      5.17 o 
  -4   4   5      224.73      223.12      3.32 o 
  -3   4   5       73.00       74.48      1.64 o 
  -2   4   5        3.68        1.56      1.38 o 
  -1   4   5      273.47      283.56     18.12 o 
   0   4   5      123.61      115.80      2.98 o 
   1   4   5        2.87        1.72      3.68 o 
   2   4   5       26.41       29.20      3.91 o 
   3   4   5        1.75        1.07      2.26 o 
   4   4   5       10.07       12.25      2.20 o 
   5   4   5        0.96        1.01      2.10 o 
   6   4   5        0.18        2.03      3.14 o 
   7   4   5        7.57        7.40      3.70 o 
  -9   5   5        6.77        8.74      1.68 o 
  -8   5   5       20.25       21.88      1.76 o 
  -7   5   5       30.67       29.59      2.13 o 
  -6   5   5       88.53       90.86      3.43 o 
  -5   5   5      249.72      241.25      2.79 o 
  -4   5   5      126.89      115.94      1.83 o 
  -3   5   5      533.29      506.19     17.40 o 
  -2   5   5      158.10      161.40      3.28 o 
  -1   5   5       15.69       20.44      2.65 o 
   0   5   5      721.68      721.86      6.02 o 
   1   5   5        3.97        3.62      2.67 o 
   2   5   5       53.66       51.96      2.94 o 
   3   5   5        8.97        9.10      3.36 o 
   4   5   5        0.07        1.20      3.56 o 
   5   5   5        8.20        8.33      2.46 o 
   6   5   5        0.10        1.06      2.66 o 
  -9   6   5       13.24       14.55      2.28 o 
  -8   6   5       92.51       90.63      2.07 o 
  -7   6   5       28.53       28.28      1.72 o 
  -6   6   5      377.16      375.91     12.40 o 
  -5   6   5      535.14      518.93     11.14 o 
  -4   6   5      131.41      126.82      3.24 o 
  -3   6   5      683.53      658.36     19.53 o 
  -2   6   5        0.83        1.51      2.01 o 
  -1   6   5      140.71      139.56      1.99 o 
   0   6   5       72.61       66.64      1.65 o 
   1   6   5        1.97        2.33      2.31 o 
   2   6   5       48.12       47.04      2.69 o 
   3   6   5        1.31        0.40      3.51 o 
   4   6   5        0.38        4.09      3.74 o 
   5   6   5        2.11        2.29      3.39 o 
  -9   7   5        4.77        2.64      2.41 o 
  -8   7   5       97.69       94.79      3.63 o 
  -7   7   5       83.36       83.86      4.34 o 
  -6   7   5       49.10       44.66      2.06 o 
  -5   7   5      237.87      245.99      2.47 o 
  -4   7   5       79.86       80.68      4.03 o 
  -3   7   5       81.73       75.07      2.29 o 
  -2   7   5      103.07      101.22      7.48 o 
  -1   7   5        0.02       -0.78      1.61 o 
   0   7   5        1.76        2.00      1.57 o 
   1   7   5        4.48        7.09      2.01 o 
   2   7   5        4.05        8.19      2.55 o 
   3   7   5        0.02       -0.49      2.76 o 
   4   7   5        1.17        0.28      4.20 o 
  -8   8   5        2.47        9.37      3.68 o 
  -7   8   5       59.67       58.70      2.59 o 
  -6   8   5       23.09       23.12      1.54 o 
  -5   8   5       20.11       20.33      2.09 o 
  -4   8   5      105.63      106.59      6.84 o 
  -3   8   5      104.64      107.95      2.30 o 
  -2   8   5        7.53       10.00      1.61 o 
  -1   8   5      233.54      228.48      2.06 o 
   0   8   5        0.36        0.88      1.88 o 
   1   8   5       21.14       23.32      2.72 o 
   2   8   5        7.15        8.30      2.96 o 
   3   8   5        0.40        1.90      2.99 o 
  -8   9   5        0.95        1.79      2.84 o 
  -7   9   5       13.53       15.93      2.39 o 
  -6   9   5       66.83       75.62      2.03 o 
  -5   9   5        5.58        6.72      3.00 o 
  -4   9   5       75.63       78.37      3.76 o 
  -3   9   5       88.69       86.35      2.54 o 
  -2   9   5        1.95        2.72      1.70 o 
  -1   9   5       33.60       38.96      1.93 o 
   0   9   5        7.36        9.17      1.82 o 
   1   9   5        4.23        5.61      2.93 o 
   2   9   5        2.61        1.03      3.09 o 
  -6  10   5       24.96       21.90      2.50 o 
  -5  10   5        0.62       -0.65      3.25 o 
  -4  10   5        0.61        0.50      2.25 o 
  -3  10   5        1.75        6.14      1.91 o 
  -2  10   5        8.29        7.95      2.05 o 
  -1  10   5       15.99       14.72      1.70 o 
   0  10   5       15.99       17.10      2.35 o 
   0 -10   6        0.67       -0.72      4.47 o 
   1 -10   6       13.77       18.01      6.89 o 
   2 -10   6        2.34        1.77      2.83 o 
   3 -10   6       13.44       13.39      1.71 o 
   4 -10   6        8.57       16.67      2.86 o 
   5 -10   6        1.56        2.01      1.93 o 
   6 -10   6        1.50        2.56      2.55 o 
  -2  -9   6        4.72        5.45      2.50 o 
  -1  -9   6        2.29       12.75      3.30 o 
   0  -9   6       21.99       20.00      1.61 o 
   1  -9   6       10.96       15.96      1.78 o 
   2  -9   6        7.58       10.16      1.51 o 
   3  -9   6       36.77       37.32      2.04 o 
   4  -9   6       10.09       12.34      1.64 o 
   5  -9   6        0.01       -1.12      3.00 o 
   6  -9   6        0.18       -0.15      3.24 o 
   7  -9   6        0.25        1.32      2.43 o 
  -3  -8   6        4.14        4.58      3.26 o 
  -2  -8   6       36.13       31.06      2.39 o 
  -1  -8   6       10.74        6.27      2.99 o 
   0  -8   6       13.08        4.68      3.01 o 
   1  -8   6       57.49       56.89      2.14 o 
   2  -8   6        0.12        3.11      1.21 o 
   3  -8   6        0.10       -0.91      1.66 o 
   4  -8   6        0.80        0.43      2.17 o 
   5  -8   6       14.92       13.56      2.05 o 
   6  -8   6        4.35        3.27      2.91 o 
   7  -8   6        0.24       -2.45      3.29 o 
   8  -8   6        1.93        0.25      3.46 o 
  -4  -7   6       23.14       27.71      3.35 o 
  -3  -7   6        5.16        6.57      3.09 o 
  -2  -7   6        0.02        3.06      2.91 o 
  -1  -7   6       44.80       35.77      2.91 o 
   0  -7   6       31.06       33.87      2.01 o 
   1  -7   6       55.32       57.77      1.63 o 
   2  -7   6       43.69       40.77      1.85 o 
   3  -7   6       10.80       12.81      1.36 o 
   4  -7   6        3.71        2.01      1.60 o 
   5  -7   6        4.08        6.25      1.94 o 
   6  -7   6        4.34        3.25      1.93 o 
   7  -7   6        1.71       -0.57      3.08 o 
   8  -7   6        3.18        5.53      2.32 o 
  -5  -6   6        1.96        3.95      1.85 o 
  -4  -6   6        9.85       10.83      2.70 o 
  -3  -6   6       73.21       68.90      5.33 o 
  -2  -6   6       75.68       72.01      2.16 o 
  -1  -6   6       75.74       72.70      2.11 o 
   0  -6   6      598.87      563.71      3.53 o 
   1  -6   6       23.36       24.64      2.02 o 
   2  -6   6     1205.14     1168.33     23.69 o 
   3  -6   6       16.82       17.03      1.51 o 
   4  -6   6      245.43      248.67      2.68 o 
   5  -6   6        2.24        1.45      1.87 o 
   6  -6   6       28.64       26.13      2.80 o 
   7  -6   6        1.73        4.30      2.08 o 
   8  -6   6       15.95       15.59      1.88 o 
  -6  -5   6        4.03        6.62      2.35 o 
  -5  -5   6        2.96        0.86      2.16 o 
  -4  -5   6       19.53       20.62      4.12 o 
  -3  -5   6       25.68       22.07      1.62 o 
  -2  -5   6      177.24      183.35      2.59 o 
  -1  -5   6       11.07       11.25      2.49 o 
   0  -5   6      563.66      551.11      4.07 o 
   1  -5   6      318.94      341.59      3.56 o 
   2  -5   6       80.84       81.19      4.67 o 
   3  -5   6      463.64      441.19      6.89 o 
   4  -5   6        0.20        4.70      2.38 o 
   5  -5   6       98.75       97.39      2.19 o 
   6  -5   6       30.41       30.74      1.40 o 
   7  -5   6        3.99        4.80      1.65 o 
   8  -5   6        7.61        7.95      1.84 o 
   9  -5   6        1.36       -0.67      2.06 o 
  -7  -4   6        1.07        1.16      1.96 o 
  -6  -4   6        0.02        5.55      2.18 o 
  -5  -4   6        4.36        3.24      1.62 o 
  -4  -4   6        7.01        9.82      4.28 o 
  -3  -4   6        0.63        2.97      1.76 o 
  -2  -4   6      206.78      210.41     13.47 o 
  -1  -4   6       18.21       19.13      1.77 o 
   0  -4   6       27.52       37.37      2.63 o 
   1  -4   6       71.33       65.77      2.56 o 
   2  -4   6      463.96      445.56      5.03 o 
   3  -4   6       25.41       24.62      1.84 o 
   4  -4   6      210.06      195.90      2.09 o 
   5  -4   6        8.95        8.86      1.48 o 
   6  -4   6        6.57        5.67      1.42 o 
   7  -4   6        0.18        1.53      3.05 o 
   8  -4   6        0.51        2.01      1.39 o 
   9  -4   6        0.39        2.73      2.15 o 
  -7  -3   6        1.74        5.31      2.22 o 
  -6  -3   6        2.30        6.24      2.05 o 
  -5  -3   6        3.02        5.25      1.59 o 
  -4  -3   6        9.16        9.24      1.46 o 
  -3  -3   6       16.89       20.24      2.10 o 
  -2  -3   6        2.17        2.49      1.43 o 
  -1  -3   6      720.56      694.13     21.74 o 
   0  -3   6      317.73      313.51      3.52 o 
   1  -3   6     1019.03     1070.78     68.36 o 
   2  -3   6      334.84      313.23      4.92 o 
   3  -3   6       30.99       24.41      2.07 o 
   4  -3   6      101.20      101.18      1.53 o 
   5  -3   6      105.53      100.94      1.55 o 
   6  -3   6       40.04       37.52      1.28 o 
   7  -3   6        1.13        3.58      1.63 o 
   8  -3   6        1.12        2.97      1.56 o 
   9  -3   6        1.34        1.77      1.75 o 
  -8  -2   6        1.22        7.72      1.95 o 
  -7  -2   6        0.45        1.69      1.76 o 
  -6  -2   6       10.03        7.04      2.98 o 
  -5  -2   6       12.23       11.14      1.91 o 
  -4  -2   6       54.41       50.30      1.89 o 
  -3  -2   6      219.66      217.71     12.34 o 
  -2  -2   6       74.72       75.81      1.92 o 
  -1  -2   6     1121.51     1192.66     43.26 o 
   0  -2   6       19.69       20.01      1.46 o 
   1  -2   6      256.44      311.81     18.79 o 
   2  -2   6       21.89       28.91      1.59 o 
   3  -2   6        5.83        3.35      1.40 o 
   4  -2   6       49.23       50.07      1.42 o 
   5  -2   6        6.96        7.25      1.51 o 
   6  -2   6      131.18      123.23      4.46 o 
   7  -2   6       16.69       14.42      1.97 o 
   8  -2   6        0.22        3.45      1.56 o 
   9  -2   6        1.79        0.53      2.17 o 
  -8  -1   6        1.51       -0.14      1.86 o 
  -7  -1   6        1.47        0.59      3.41 o 
  -6  -1   6       14.71       13.08      1.90 o 
  -5  -1   6        0.08        0.18      1.44 o 
  -4  -1   6       16.04       13.90      1.30 o 
  -3  -1   6      160.61      151.50      2.12 o 
  -2  -1   6       44.05       43.12      1.55 o 
  -1  -1   6      212.43      239.46      6.92 o 
   0  -1   6      347.70      374.62     18.03 o 
   1  -1   6      208.18      199.71      7.97 o 
   2  -1   6      217.56      255.20      1.81 o 
   3  -1   6       18.66       18.05      1.42 o 
   4  -1   6       44.22       40.89      1.54 o 
   5  -1   6        0.07        0.05      2.11 o 
   6  -1   6        2.52        3.59      1.37 o 
   7  -1   6       18.45       17.13      1.51 o 
   8  -1   6        0.98        2.92      1.44 o 
  -9   0   6        0.55        6.79      4.90 o 
  -8   0   6        0.75        0.57      2.11 o 
  -7   0   6        6.28        8.39      1.61 o 
  -6   0   6        2.64        4.48      1.81 o 
  -5   0   6        0.03        0.29      2.50 o 
  -4   0   6        6.67        6.64      1.50 o 
  -3   0   6       30.88       30.90      1.53 o 
  -2   0   6      287.72      270.40      6.90 o 
  -1   0   6      302.25      294.23     13.45 o 
   0   0   6      581.91      585.34     15.37 o 
   1   0   6      532.20      544.59     23.96 o 
   2   0   6      222.63      231.22      2.76 o 
   3   0   6      280.81      303.83      2.68 o 
   4   0   6       81.40       78.91      1.48 o 
   5   0   6        2.32        2.87      1.31 o 
   6   0   6       21.10       22.81      3.98 o 
   7   0   6        1.40        4.87      2.12 o 
   8   0   6       10.92       11.81      1.79 o 
  -9   1   6       18.93       21.75      3.05 o 
  -8   1   6        4.61        8.64      5.17 o 
  -7   1   6       20.55       22.06      1.92 o 
  -6   1   6       10.85       19.86      5.80 o 
  -5   1   6       86.00       84.04      3.41 o 
  -4   1   6       23.33       25.16      1.77 o 
  -3   1   6       52.51       58.62      2.07 o 
  -2   1   6       49.50       38.47      2.64 o 
  -1   1   6       14.67       12.91      1.06 o 
   0   1   6        2.84        1.48      1.13 o 
   1   1   6       58.12       61.44      2.34 o 
   2   1   6       40.34       35.67      2.04 o 
   3   1   6      107.10      112.48      2.14 o 
   4   1   6       49.40       50.15      2.76 o 
   5   1   6       40.33       37.57      3.50 o 
   6   1   6        6.02        9.18      1.99 o 
   7   1   6        0.72        0.55      2.18 o 
   8   1   6        0.24        0.00      2.49 o 
  -9   2   6       13.98       14.05      3.39 o 
  -8   2   6       23.41       26.21      2.76 o 
  -7   2   6        6.68        8.54      1.59 o 
  -6   2   6       84.55       90.92      2.10 o 
  -5   2   6       29.53       28.01      3.69 o 
  -4   2   6       58.53       48.21      1.45 o 
  -3   2   6       20.12       17.43      1.30 o 
  -2   2   6      110.81      120.46      2.00 o 
  -1   2   6        0.75        2.71      1.26 o 
   0   2   6      205.73      217.15      3.04 o 
   1   2   6       54.61       50.48      2.62 o 
   2   2   6      256.86      263.78      3.28 o 
   3   2   6       56.39       59.75      2.59 o 
   4   2   6        1.52        2.50      1.99 o 
   5   2   6       15.93       16.11      2.01 o 
   6   2   6        0.07       -0.50      3.03 o 
   7   2   6        1.83        1.22      2.33 o 
  -9   3   6        0.10        0.14      4.04 o 
  -8   3   6       79.56       77.82      2.28 o 
  -7   3   6       33.36       31.81      2.10 o 
  -6   3   6       83.53       77.54      2.09 o 
  -5   3   6       41.40       42.77      1.55 o 
  -4   3   6       71.52       77.31      2.07 o 
  -3   3   6       71.20       60.98      1.44 o 
  -2   3   6      487.48      526.89     17.75 o 
  -1   3   6      259.71      258.35      4.41 o 
   0   3   6      356.96      340.27      3.15 o 
   1   3   6        0.57        0.06      2.40 o 
   2   3   6        7.78        6.12      1.76 o 
   3   3   6       27.57       24.59      2.83 o 
   4   3   6        0.01        0.58      2.26 o 
   5   3   6        3.23        2.44      2.21 o 
   6   3   6        4.56        5.42      2.20 o 
   7   3   6        0.03        2.46      3.47 o 
  -9   4   6        1.69        0.72      1.64 o 
  -8   4   6        1.15        2.68      1.34 o 
  -7   4   6       49.48       52.85      2.02 o 
  -6   4   6      180.45      166.47      3.57 o 
  -5   4   6       40.26       38.42      1.39 o 
  -4   4   6      141.39      130.70      2.27 o 
  -3   4   6      110.39      109.96      4.02 o 
  -2   4   6        3.75        5.81      1.52 o 
  -1   4   6      197.78      199.26      3.40 o 
   0   4   6       50.18       51.59      2.62 o 
   1   4   6        0.38       -0.16      2.52 o 
   3   4   6       18.20       15.64      4.46 o 
   4   4   6       41.51       37.07      2.63 o 
   5   4   6        0.14        1.92      2.57 o 
   6   4   6        0.05        1.69      2.51 o 
  -9   5   6       17.11       12.98      1.74 o 
  -8   5   6        0.00        2.42      1.71 o 
  -7   5   6       22.41       23.41      2.71 o 
  -6   5   6       51.85       53.01      2.00 o 
  -5   5   6       29.38       27.66      1.37 o 
  -4   5   6      112.19      110.04      3.04 o 
  -3   5   6        2.16        2.69      1.51 o 
  -2   5   6       39.95       44.45      1.85 o 
  -1   5   6      366.19      344.04      4.58 o 
   0   5   6       32.12       25.67      2.62 o 
   1   5   6       19.52       16.25      2.64 o 
   3   5   6        4.00        3.88      3.19 o 
   4   5   6        0.33       -0.34      4.20 o 
   5   5   6        0.34        1.13      3.94 o 
   6   5   6        0.05        0.51      2.79 o 
  -9   6   6       12.76       11.24      2.09 o 
  -8   6   6        0.36        2.28      1.56 o 
  -7   6   6        0.58       -1.43      1.43 o 
  -6   6   6        1.80        2.08      1.44 o 
  -5   6   6       60.49       58.88      2.29 o 
  -4   6   6       74.87       70.51      1.85 o 
  -3   6   6        0.00        0.47      1.49 o 
  -2   6   6      148.09      142.49      5.17 o 
  -1   6   6        0.21        0.08      1.68 o 
   0   6   6       50.13       48.34      1.68 o 
   1   6   6       43.99       40.33      2.05 o 
   3   6   6        4.09        4.52      3.52 o 
   4   6   6        3.19        5.21      4.59 o 
   5   6   6        0.01       -0.01      4.42 o 
  -9   7   6        9.46       10.63      2.50 o 
  -8   7   6        0.02        1.63      1.63 o 
  -7   7   6        3.03        4.55      1.72 o 
  -6   7   6       14.09       13.29      3.02 o 
  -5   7   6        2.30        2.50      1.99 o 
  -4   7   6      341.70      338.75      9.35 o 
  -3   7   6       11.14       13.91      2.33 o 
  -2   7   6      131.90      130.15      7.37 o 
  -1   7   6       54.69       56.46      1.94 o 
   0   7   6       56.53       55.60      2.02 o 
   1   7   6        0.02        0.24      1.67 o 
   2   7   6       12.95       10.30      4.09 o 
   3   7   6        0.19        0.22      3.94 o 
   4   7   6        0.65        1.85      4.11 o 
  -8   8   6        9.09        3.89      3.78 o 
  -7   8   6        9.75       11.63      1.85 o 
  -6   8   6       17.22       21.05      2.64 o 
  -5   8   6       26.03       29.87      2.92 o 
  -4   8   6        6.40        8.35      2.04 o 
  -3   8   6        2.82        2.84      1.96 o 
  -2   8   6        2.19        3.22      1.73 o 
  -1   8   6        6.31        6.70      1.90 o 
   0   8   6        3.53        3.64      2.04 o 
   1   8   6       28.92       32.61      2.36 o 
   2   8   6        2.26        3.84      4.48 o 
  -7   9   6       15.29       13.72      2.40 o 
  -6   9   6        4.59        5.20      1.86 o 
  -5   9   6        6.53        5.58      3.11 o 
  -4   9   6        2.58        3.59      2.19 o 
  -3   9   6        4.01        3.36      2.15 o 
  -2   9   6       11.12       13.60      1.73 o 
  -1   9   6        0.02        2.20      1.89 o 
   0   9   6        4.56        4.40      2.21 o 
   1   9   6        1.35        2.24      1.99 o 
  -6  10   6        7.52        4.15      3.56 o 
  -5  10   6       22.36       27.74      3.43 o 
  -4  10   6        8.73        9.46      2.60 o 
  -3  10   6       28.34       30.29      1.99 o 
  -2  10   6        3.68        5.53      2.05 o 
  -1  10   6        0.43       -0.41      2.10 o 
   1 -10   7        4.92        5.69      2.47 o 
   2 -10   7        0.14        1.75      1.66 o 
   3 -10   7       13.40       14.20      1.53 o 
   4 -10   7        3.49        6.25      1.86 o 
   5 -10   7       28.52       27.67      3.51 o 
  -2  -9   7       10.00       12.89      2.56 o 
  -1  -9   7       15.10       13.49      2.41 o 
   0  -9   7       20.11       16.31      3.52 o 
   1  -9   7       37.55       39.49      1.88 o 
   2  -9   7        2.48        3.99      1.53 o 
   3  -9   7       27.57       34.13      1.96 o 
   4  -9   7       14.06       22.11      3.10 o 
   5  -9   7        5.31        4.72      2.21 o 
   6  -9   7       32.12       29.74      3.40 o 
  -3  -8   7        0.01        1.78      3.37 o 
  -2  -8   7        0.48        3.66      3.18 o 
  -1  -8   7        0.85       -1.37      2.16 o 
   0  -8   7        2.51        3.43      2.92 o 
   1  -8   7        5.62        2.64      1.61 o 
   2  -8   7        0.01        0.23      2.63 o 
   3  -8   7        0.87        2.65      1.45 o 
   4  -8   7       13.56       10.60      1.32 o 
   5  -8   7        0.54        3.01      2.11 o 
   6  -8   7        0.28        7.27      3.09 o 
   7  -8   7       30.09       35.84      3.50 o 
  -4  -7   7       11.20        7.14      2.40 o 
  -3  -7   7        6.89       13.27      3.15 o 
  -2  -7   7        0.04       -1.10      2.09 o 
  -1  -7   7        4.53        8.80      2.78 o 
   0  -7   7        1.29        8.51      2.61 o 
   1  -7   7        9.22        8.96      2.48 o 
   2  -7   7       21.78       15.68      1.57 o 
   3  -7   7        0.02        3.17      2.28 o 
   4  -7   7       17.42       15.30      1.79 o 
   5  -7   7       62.58       66.64      3.00 o 
   6  -7   7        4.99        7.22      2.03 o 
   7  -7   7       10.05       10.55      3.10 o 
   8  -7   7       13.51       13.90      2.46 o 
  -5  -6   7        0.02       -1.48      1.87 o 
  -4  -6   7       15.91       16.69      6.12 o 
  -3  -6   7       12.41       13.56      2.06 o 
  -2  -6   7       79.42       70.43      2.91 o 
  -1  -6   7        0.32        0.58      1.87 o 
   0  -6   7      113.91      116.61      2.88 o 
   1  -6   7       79.05       70.05      1.72 o 
   2  -6   7       13.49       14.16      1.33 o 
   3  -6   7       53.22       53.05      4.52 o 
   4  -6   7       76.59       73.83      2.82 o 
   5  -6   7       63.44       63.57      2.12 o 
   6  -6   7        1.71       -0.20      2.84 o 
   7  -6   7        5.62       10.47      3.03 o 
   8  -6   7        3.32       13.39      3.36 o 
  -6  -5   7        8.58        8.84      5.40 o 
  -5  -5   7        4.83        8.23      1.76 o 
  -4  -5   7       28.54       24.74      1.46 o 
  -3  -5   7       42.69       42.07      7.36 o 
  -2  -5   7       72.92       75.30      2.09 o 
  -1  -5   7        7.67       10.11      2.53 o 
   0  -5   7      125.42      128.72      2.89 o 
   1  -5   7       51.27       53.41      5.16 o 
   2  -5   7      783.78      746.27     30.52 o 
   3  -5   7        0.01       -3.01      3.01 o 
   4  -5   7       48.63       56.29      2.59 o 
   5  -5   7        5.68        3.74      1.83 o 
   6  -5   7       25.27       24.80      2.10 o 
   7  -5   7        0.85        2.15      1.81 o 
   8  -5   7        0.21        3.06      1.98 o 
  -7  -4   7        0.38        1.75      3.35 o 
  -6  -4   7        0.01        2.76      1.65 o 
  -5  -4   7        7.09        7.89      2.10 o 
  -4  -4   7        3.60        5.34      3.06 o 
  -3  -4   7        1.59        1.64      1.49 o 
  -2  -4   7      178.08      180.24      1.94 o 
  -1  -4   7        0.02        4.87      2.46 o 
   0  -4   7       27.06       30.45      1.98 o 
   1  -4   7       15.99       18.21      1.79 o 
   2  -4   7       34.56       41.45      1.78 o 
   3  -4   7       31.33       29.37      5.10 o 
   4  -4   7       56.76       58.40      2.71 o 
   5  -4   7        3.57        3.46      1.99 o 
   6  -4   7       18.83       20.37      1.27 o 
   7  -4   7       73.13       70.77      2.11 o 
   8  -4   7        0.01        0.38      1.86 o 
  -7  -3   7        0.99        1.90      2.32 o 
  -6  -3   7        1.05        0.84      2.30 o 
  -5  -3   7        1.93        5.74      1.59 o 
  -4  -3   7       22.68       23.99      2.53 o 
  -3  -3   7        2.87        5.45      1.93 o 
  -2  -3   7        0.27       -1.46      1.75 o 
  -1  -3   7      118.58      122.92      7.11 o 
   0  -3   7        0.04       -1.08      1.51 o 
   1  -3   7        8.48        3.86      2.85 o 
   2  -3   7       22.58       24.47      1.80 o 
   3  -3   7      140.58      132.79      2.83 o 
   4  -3   7       35.95       32.01      1.61 o 
   5  -3   7        0.02        1.16      1.26 o 
   6  -3   7        7.17       11.94      1.37 o 
   7  -3   7       21.00       20.51      1.75 o 
   8  -3   7       20.24       23.02      1.91 o 
  -8  -2   7        1.51        0.12      1.99 o 
  -7  -2   7        7.12        9.75      5.80 o 
  -6  -2   7        7.73        6.88      1.41 o 
  -5  -2   7        2.23        2.37      1.40 o 
  -4  -2   7       10.56        9.97      1.31 o 
  -3  -2   7        0.53        1.47      1.42 o 
  -2  -2   7       83.92       87.64      6.43 o 
  -1  -2   7      143.95      163.01      7.24 o 
   0  -2   7      386.75      392.14     24.21 o 
   1  -2   7      282.84      281.42     25.15 o 
   2  -2   7       11.59       17.81      1.44 o 
   3  -2   7       14.80       13.25      1.50 o 
   4  -2   7       54.51       54.44      3.96 o 
   5  -2   7       43.73       41.73      1.44 o 
   6  -2   7       17.61       19.60      1.63 o 
   7  -2   7        1.57        2.84      1.48 o 
   8  -2   7        6.72        7.96      1.90 o 
  -8  -1   7        0.11        0.64      2.36 o 
  -7  -1   7        0.41        2.01      2.03 o 
  -6  -1   7       13.77       13.76      1.90 o 
  -5  -1   7       16.11       17.78      1.52 o 
  -4  -1   7        4.00        6.16      1.94 o 
  -3  -1   7       45.36       48.84      1.78 o 
  -2  -1   7      286.31      276.01      8.72 o 
  -1  -1   7       56.57       57.85      1.27 o 
   0  -1   7       36.68       34.89      2.07 o 
   1  -1   7      314.72      309.39      8.05 o 
   2  -1   7        4.26        8.53      1.23 o 
   3  -1   7        0.10       -1.73      1.73 o 
   4  -1   7        1.14        2.85      1.30 o 
   5  -1   7        6.26        6.30      1.50 o 
   6  -1   7       72.70       65.95      1.55 o 
   7  -1   7        2.47        2.51      1.48 o 
   8  -1   7        4.28        5.22      1.87 o 
  -8   0   7        0.00       -1.43      2.22 o 
  -7   0   7        7.09        9.08      1.43 o 
  -6   0   7        1.50        3.56      1.84 o 
  -5   0   7        3.63        7.97      1.46 o 
  -4   0   7       11.86       12.49      1.88 o 
  -3   0   7        9.56       12.90      2.23 o 
  -2   0   7       11.36       12.57      1.45 o 
  -1   0   7      617.50      592.66      9.36 o 
   0   0   7        0.26        0.92      1.42 o 
   1   0   7        1.54        0.73      1.22 o 
   2   0   7      107.55      106.87      2.83 o 
   3   0   7       30.38       26.75      2.67 o 
   4   0   7       32.53       32.03      4.31 o 
   5   0   7       18.07       16.37      1.58 o 
   6   0   7       41.07       45.30      1.73 o 
   7   0   7        1.21        0.53      1.55 o 
   8   0   7        4.65        3.49      2.01 o 
  -9   1   7        0.65        3.89      1.74 o 
  -8   1   7        0.38        1.81      4.22 o 
  -7   1   7        6.13        9.43      2.00 o 
  -6   1   7       21.21       24.58      2.74 o 
  -5   1   7      164.56      157.19      9.01 o 
  -4   1   7        2.03        0.39      1.12 o 
  -3   1   7       33.70       28.71      1.51 o 
  -2   1   7        7.54       11.21      1.43 o 
  -1   1   7       30.65       24.36      1.16 o 
   0   1   7      503.82      498.76     13.03 o 
   1   1   7       24.25       25.10      1.47 o 
   2   1   7       15.41       14.34      1.66 o 
   3   1   7        2.35        3.11      2.06 o 
   4   1   7       55.17       54.45      1.43 o 
   5   1   7       13.44       16.69      2.09 o 
   6   1   7       24.48       27.12      2.29 o 
   7   1   7       31.99       34.69      1.91 o 
  -9   2   7        0.93        1.88      2.39 o 
  -8   2   7        0.00       -1.00      1.78 o 
  -7   2   7       10.27       13.39      2.01 o 
  -6   2   7        0.05        1.19      2.01 o 
  -5   2   7      113.08       98.34      1.69 o 
  -4   2   7      383.06      365.42     10.87 o 
  -3   2   7       82.32       75.26      2.28 o 
  -2   2   7       16.53       23.73      1.45 o 
  -1   2   7       24.27       21.70      1.12 o 
   0   2   7       62.76       44.42      6.07 o 
   1   2   7       18.86       23.41      2.54 o 
   2   2   7        3.36        4.27      2.52 o 
   3   2   7        1.24        4.23      1.61 o 
   4   2   7       27.15       25.51      1.44 o 
   5   2   7       19.26       21.17      1.77 o 
   6   2   7        3.76        3.52      2.33 o 
   7   2   7        2.24        2.54      1.91 o 
  -9   3   7        6.87        5.88      1.49 o 
  -8   3   7        0.24        4.05      1.77 o 
  -7   3   7       15.39       16.03      1.62 o 
  -6   3   7       62.65       51.29      1.45 o 
  -5   3   7       62.14       60.47      2.88 o 
  -4   3   7        2.47        3.77      1.42 o 
  -3   3   7        9.31        8.87      1.27 o 
  -2   3   7       25.05       15.33      1.09 o 
  -1   3   7       49.81       50.67      1.57 o 
   0   3   7       81.64       83.24      2.72 o 
   1   3   7      346.42      338.21      2.96 o 
   2   3   7      107.42       92.56      2.20 o 
   3   3   7       37.34       35.40      2.69 o 
   4   3   7        7.82        8.71      1.51 o 
   5   3   7        3.88        2.73      2.52 o 
   6   3   7        0.36        0.62      2.45 o 
   7   3   7        1.53        3.49      2.77 o 
  -9   4   7        0.25        0.62      1.51 o 
  -8   4   7       10.09       11.71      1.40 o 
  -7   4   7        1.45        0.08      2.96 o 
  -6   4   7        2.88        4.94      1.31 o 
  -5   4   7       39.68       45.23      2.54 o 
  -4   4   7       55.07       53.65      2.00 o 
  -3   4   7        7.32        6.35      1.06 o 
  -2   4   7      252.91      245.18      5.27 o 
  -1   4   7       40.25       42.74      2.28 o 
   0   4   7       26.19       25.39      2.59 o 
   1   4   7        0.06       -2.45      2.49 o 
   2   4   7       14.59        9.46      1.82 o 
   3   4   7       53.00       47.87      2.75 o 
   4   4   7        9.32        9.52      5.45 o 
   5   4   7        5.97        6.78      2.89 o 
   6   4   7        2.07        1.99      2.97 o 
  -9   5   7        4.90        6.31      2.15 o 
  -8   5   7        2.37        6.64      1.41 o 
  -7   5   7       12.03       11.76      1.69 o 
  -6   5   7       11.46       13.61      1.21 o 
  -5   5   7       46.39       45.06      1.34 o 
  -4   5   7       10.31       15.82      1.52 o 
  -3   5   7       16.32       15.88      1.53 o 
  -2   5   7       20.08       22.29      2.01 o 
  -1   5   7      198.54      208.89      5.60 o 
   0   5   7       14.94       15.56      2.65 o 
   1   5   7        0.98        3.25      2.55 o 
   2   5   7        0.01        9.65      2.67 o 
   3   5   7       13.15       14.66      1.98 o 
   5   5   7        6.56        5.60      5.80 o 
  -9   6   7        5.12       -0.13      2.02 o 
  -8   6   7       58.88       55.90      1.96 o 
  -7   6   7       24.57       21.74      1.52 o 
  -6   6   7        3.32        4.26      1.62 o 
  -5   6   7       83.61       75.64      4.69 o 
  -4   6   7        7.08        8.39      1.89 o 
  -3   6   7       21.08       21.43      1.59 o 
  -2   6   7        1.33        3.38      1.61 o 
  -1   6   7      104.46      104.49      2.47 o 
   0   6   7      109.48       95.22      2.92 o 
   1   6   7       32.50       29.64      2.94 o 
   2   6   7        0.00       -0.52      2.07 o 
   3   6   7       15.22       16.87      2.05 o 
  -8   7   7        0.11       -1.87      2.73 o 
  -7   7   7       58.11       55.68      2.26 o 
  -6   7   7        0.14        1.84      2.06 o 
  -5   7   7        0.13       -0.64      2.01 o 
  -4   7   7        2.39        3.28      1.59 o 
  -3   7   7       20.15       21.01      2.05 o 
  -2   7   7       65.92       66.37      2.36 o 
  -1   7   7       13.06       14.93      1.59 o 
   0   7   7       26.57       27.01      2.92 o 
   1   7   7        2.24        3.92      2.97 o 
   2   7   7        3.91        7.84      3.10 o 
   3   7   7        0.07       -0.44      3.24 o 
  -8   8   7        0.96        1.41      2.99 o 
  -7   8   7        1.12        3.42      1.88 o 
  -6   8   7       29.69       30.03      2.21 o 
  -5   8   7       27.10       35.76      1.59 o 
  -4   8   7        0.18        4.64      2.09 o 
  -3   8   7       67.67       67.50      3.67 o 
  -2   8   7       17.83       19.10      1.53 o 
  -1   8   7       10.84       14.18      2.07 o 
   0   8   7        0.29       -1.99      3.04 o 
   1   8   7        0.38        2.57      2.27 o 
   2   8   7        0.13       -2.38      3.33 o 
  -7   9   7        0.11        0.29      1.75 o 
  -6   9   7        2.08        3.20      3.43 o 
  -5   9   7       23.45       24.21      3.42 o 
  -4   9   7        6.90        9.18      2.59 o 
  -3   9   7        6.93        8.45      2.25 o 
  -2   9   7        9.87       13.81      2.10 o 
  -1   9   7        2.55        3.14      2.25 o 
   0   9   7        8.58        9.63      3.26 o 
   1   9   7        1.85       -0.84      2.47 o 
  -5  10   7        0.01       -2.14      3.64 o 
  -4  10   7       13.06       13.97      2.59 o 
  -3  10   7        6.42        8.42      2.12 o 
  -2  10   7        2.38        2.57      2.24 o 
  -1  10   7        5.85        5.38      2.74 o 
   2 -10   8       20.12       26.71      2.04 o 
   3 -10   8        0.82        2.02      1.80 o 
   4 -10   8        0.03       -1.19      2.21 o 
  -1  -9   8        0.32        6.65      3.49 o 
   0  -9   8        9.95       15.03      2.79 o 
   1  -9   8        3.14        2.87      1.60 o 
   2  -9   8       19.40       19.70      1.84 o 
   3  -9   8        5.05        6.79      1.82 o 
   4  -9   8        1.76        1.94      1.52 o 
   5  -9   8        3.06        3.69      1.94 o 
   6  -9   8        6.65        7.04      2.45 o 
  -3  -8   8        0.57        5.51      2.46 o 
  -2  -8   8        5.67        7.77      2.34 o 
  -1  -8   8        0.01        1.21      2.11 o 
   0  -8   8        3.79        7.55      2.98 o 
   1  -8   8        9.96       11.29      1.67 o 
   2  -8   8       32.87       34.25      2.18 o 
   3  -8   8       51.05       45.56      1.79 o 
   4  -8   8       56.48       60.26      2.00 o 
   5  -8   8        0.02        7.36      3.05 o 
   6  -8   8        0.19        4.45      2.30 o 
   7  -8   8       12.06       15.86      2.46 o 
  -4  -7   8        0.08       -0.50      2.41 o 
  -3  -7   8        1.06       -0.98      2.32 o 
  -2  -7   8        2.99       -1.90      3.04 o 
  -1  -7   8        0.39        3.67      2.74 o 
   0  -7   8        0.55        1.48      1.95 o 
   1  -7   8        6.60        7.69      1.35 o 
   2  -7   8       70.96       73.38      1.47 o 
   3  -7   8        5.31        5.45      1.38 o 
   4  -7   8       83.75       78.87      2.23 o 
   5  -7   8       67.62       65.40      3.12 o 
   6  -7   8        4.07        4.56      3.06 o 
   7  -7   8        0.26       -1.01      2.34 o 
  -5  -6   8        1.65        5.81      2.00 o 
  -4  -6   8       26.37       27.35      2.28 o 
  -3  -6   8        1.10        1.10      2.96 o 
  -2  -6   8       46.74       41.47      2.14 o 
  -1  -6   8       51.82       46.59      2.79 o 
   0  -6   8       43.75       39.46      2.80 o 
   1  -6   8      129.22      120.96      4.34 o 
   2  -6   8       39.90       36.48      2.03 o 
   3  -6   8       32.59       28.93      1.40 o 
   4  -6   8       13.12       17.66      2.74 o 
   5  -6   8       43.45       44.26      2.94 o 
   6  -6   8       63.87       59.30      2.34 o 
   7  -6   8        0.25        1.48      2.21 o 
   8  -6   8        7.53        4.31      3.48 o 
  -6  -5   8        4.14        5.26      2.32 o 
  -5  -5   8        3.64        7.94      2.25 o 
  -4  -5   8       46.70       45.28      1.81 o 
  -3  -5   8       19.38       18.78      3.02 o 
  -2  -5   8       79.13       72.59      2.21 o 
  -1  -5   8       54.56       48.01      2.01 o 
   0  -5   8        7.07        4.70      1.82 o 
   1  -5   8       15.65       18.01      4.93 o 
   2  -5   8       78.42       68.45      1.47 o 
   3  -5   8       24.91       23.76      3.40 o 
   4  -5   8       70.74       71.92      2.71 o 
   5  -5   8       11.64       10.70      2.66 o 
   6  -5   8      127.68      131.24      3.30 o 
   7  -5   8        0.08        3.59      1.79 o 
   8  -5   8        0.44        1.93      3.49 o 
  -6  -4   8       10.15        8.90      2.35 o 
  -5  -4   8        0.16        2.45      1.94 o 
  -4  -4   8        3.21        3.04      3.94 o 
  -3  -4   8       45.32       46.74      1.90 o 
  -2  -4   8        0.12        1.50      2.97 o 
  -1  -4   8        9.10        6.64      2.47 o 
   0  -4   8      138.68      133.34      3.27 o 
   1  -4   8       53.45       60.59      7.42 o 
   2  -4   8        4.55        3.00      1.46 o 
   3  -4   8      228.05      217.01      6.05 o 
   4  -4   8       48.40       46.02      2.04 o 
   5  -4   8        6.41        7.48      1.89 o 
   6  -4   8        2.55        2.51      1.63 o 
   7  -4   8       45.49       39.61      1.93 o 
   8  -4   8        1.75        2.68      1.66 o 
  -7  -3   8        0.03        2.88      1.67 o 
  -6  -3   8        0.37        1.25      1.72 o 
  -5  -3   8       12.24       12.77      1.63 o 
  -4  -3   8        5.95        7.86      1.55 o 
  -3  -3   8        8.65        9.07      1.46 o 
  -2  -3   8       74.37       71.31      1.93 o 
  -1  -3   8        5.42        5.75      1.16 o 
   0  -3   8       84.79       80.55      7.42 o 
   1  -3   8      269.36      261.54      3.88 o 
   2  -3   8       73.31       72.42      1.58 o 
   3  -3   8      232.21      215.73      4.14 o 
   4  -3   8       88.92       82.35      3.82 o 
   5  -3   8        1.27        2.61      1.86 o 
   6  -3   8       10.17       11.01      2.05 o 
   7  -3   8        1.49        2.12      2.18 o 
   8  -3   8        5.51        7.06      1.72 o 
  -7  -2   8        1.02        4.32      2.12 o 
  -6  -2   8        4.09        5.79      2.48 o 
  -5  -2   8       30.41       25.58      1.91 o 
  -4  -2   8        0.51        2.71      1.31 o 
  -3  -2   8       76.60       75.49      1.66 o 
  -2  -2   8       53.67       45.68      1.61 o 
  -1  -2   8        1.54        2.44      1.54 o 
   0  -2   8        1.76        2.30      1.74 o 
   1  -2   8       27.73       20.31      1.49 o 
   2  -2   8      146.82      137.80      3.68 o 
   3  -2   8      199.30      205.61      2.88 o 
   4  -2   8      175.42      167.21      3.15 o 
   5  -2   8      110.33      106.90      1.91 o 
   6  -2   8        1.17       -0.27      1.41 o 
   7  -2   8        4.75        6.17      1.54 o 
   8  -2   8        0.60        1.50      1.92 o 
  -8  -1   8        1.38       -0.85      2.41 o 
  -7  -1   8       22.60       23.45      3.64 o 
  -6  -1   8        0.92       -0.88      1.58 o 
  -5  -1   8       44.69       45.08      4.53 o 
  -4  -1   8      112.10      108.94      4.14 o 
  -3  -1   8       44.38       47.59      1.59 o 
  -2  -1   8      163.58      164.05      4.85 o 
  -1  -1   8       12.01       10.09      1.33 o 
   0  -1   8       77.44       86.19      5.57 o 
   1  -1   8        5.19        4.07      1.08 o 
   2  -1   8      333.85      318.62      8.70 o 
   3  -1   8       29.75       29.50      1.88 o 
   4  -1   8        2.54        1.45      1.82 o 
   5  -1   8       27.14       25.89      1.61 o 
   6  -1   8        8.72       10.29      1.64 o 
   7  -1   8        0.61        3.33      1.78 o 
   8  -1   8        1.19        0.08      1.53 o 
  -8   0   8        0.16        6.42      3.22 o 
  -7   0   8        4.89        4.89      1.74 o 
  -6   0   8        1.96        5.57      1.92 o 
  -5   0   8       33.00       38.67      1.93 o 
  -4   0   8        1.05        1.13      1.79 o 
  -3   0   8       80.88       72.46      3.10 o 
  -2   0   8       97.46      101.72      2.62 o 
  -1   0   8      636.99      650.76      9.89 o 
   0   0   8      350.06      324.74      3.77 o 
   1   0   8        0.07        1.64      1.42 o 
   2   0   8      200.85      200.08      6.86 o 
   3   0   8      140.77      138.74      2.29 o 
   4   0   8        8.02        7.47      2.56 o 
   5   0   8       12.13       10.93      1.92 o 
   6   0   8        0.30        0.90      1.67 o 
   7   0   8        0.50        0.82      1.86 o 
   8   0   8        1.94        2.13      2.52 o 
  -8   1   8        0.61       -0.58      2.26 o 
  -7   1   8        9.38       13.93      2.02 o 
  -6   1   8       29.85       23.26      2.95 o 
  -5   1   8       29.99       29.79      1.56 o 
  -4   1   8       22.16       18.98      1.52 o 
  -3   1   8        4.59        3.48      1.59 o 
  -2   1   8       47.93       40.47      1.52 o 
  -1   1   8      168.60      181.44      5.19 o 
   0   1   8      549.98      516.85     15.40 o 
   1   1   8      463.68      447.39     12.13 o 
   2   1   8       76.36       77.10      2.54 o 
   3   1   8      149.50      152.89      2.08 o 
   4   1   8        4.92        5.69      1.54 o 
   5   1   8       21.70       17.73      1.68 o 
   6   1   8        7.06        6.93      1.77 o 
   7   1   8        0.00        2.41      3.12 o 
  -9   2   8        0.13       -1.76      1.76 o 
  -8   2   8        7.85        9.51      4.77 o 
  -7   2   8        4.34        7.37      1.68 o 
  -6   2   8        3.74        5.25      2.02 o 
  -5   2   8      236.97      234.48      4.95 o 
  -4   2   8       17.36       18.42      2.33 o 
  -3   2   8      109.17      100.20      1.50 o 
  -2   2   8      149.31      145.19      4.45 o 
  -1   2   8       76.43       67.76      1.86 o 
   0   2   8      164.18      150.79      6.47 o 
   1   2   8      208.88      194.42      2.55 o 
   2   2   8       26.24       19.74      2.57 o 
   3   2   8       65.59       65.69      2.29 o 
   4   2   8        1.18        1.33      1.62 o 
   5   2   8        2.39        3.61      1.56 o 
   6   2   8        0.70        2.03      1.56 o 
   7   2   8        1.86       -0.76      1.80 o 
  -9   3   8        1.08       -0.86      1.40 o 
  -8   3   8        1.03        3.37      1.60 o 
  -7   3   8        0.10        2.10      1.28 o 
  -6   3   8       32.48       39.73      1.55 o 
  -5   3   8       15.04       18.72      2.40 o 
  -4   3   8       56.39       52.22      1.66 o 
  -3   3   8      114.94      118.22      2.68 o 
  -2   3   8       82.49       83.85      2.38 o 
  -1   3   8        7.29       10.38      1.22 o 
   0   3   8      238.72      214.22      3.15 o 
   1   3   8      112.10       97.29      2.87 o 
   2   3   8       78.27       76.31      2.15 o 
   3   3   8        3.62        7.54      1.89 o 
   4   3   8       11.01        5.77      2.71 o 
   5   3   8        0.76        1.45      2.03 o 
   6   3   8        0.41        0.90      1.78 o 
  -9   4   8        1.10        1.67      1.67 o 
  -8   4   8        9.93       13.53      1.84 o 
  -7   4   8        0.59       -1.56      1.68 o 
  -6   4   8        1.02        0.39      1.37 o 
  -5   4   8       21.96       19.72      1.38 o 
  -4   4   8       77.65       75.51      1.95 o 
  -3   4   8        4.24        4.08      1.47 o 
  -2   4   8       55.61       52.37      1.48 o 
  -1   4   8      118.91       89.89      9.65 o 
   0   4   8       41.34       36.42      2.67 o 
   1   4   8       74.83       74.16      2.70 o 
   2   4   8       10.73       10.44      2.53 o 
   3   4   8       33.76       28.94      2.77 o 
   4   4   8        0.02        1.56      2.83 o 
   5   4   8        0.17       -2.31      3.20 o 
   6   4   8        0.95        4.12      2.46 o 
  -9   5   8        1.34        4.68      1.74 o 
  -8   5   8        2.54        1.67      1.43 o 
  -7   5   8        5.76        5.51      1.72 o 
  -6   5   8        1.27        3.21      1.26 o 
  -5   5   8        2.47        2.94      1.34 o 
  -4   5   8        0.10        4.13      1.51 o 
  -3   5   8      243.35      220.66      4.01 o 
  -2   5   8       13.99       14.05      1.75 o 
  -1   5   8      153.27      139.40      2.40 o 
   0   5   8      139.64      136.29      3.06 o 
   1   5   8       35.91       33.84      2.02 o 
   2   5   8        8.93       11.42      1.91 o 
   3   5   8        9.06        7.16      2.76 o 
   4   5   8        0.40       -0.17      2.16 o 
   5   5   8        2.96        3.62      2.44 o 
  -8   6   8        0.37        4.34      2.32 o 
  -7   6   8        6.50       10.55      1.52 o 
  -6   6   8       41.17       39.86      2.68 o 
  -5   6   8       16.10       17.52      2.01 o 
  -4   6   8       97.54       87.47      2.19 o 
  -3   6   8       32.16       38.75      1.66 o 
  -2   6   8        9.16        9.55      1.58 o 
  -1   6   8       12.02       11.76      2.73 o 
   0   6   8       15.71       16.10      1.99 o 
   1   6   8        5.28        7.66      2.01 o 
   2   6   8        4.27        4.26      2.97 o 
   3   6   8        8.36        9.57      2.21 o 
   4   6   8        3.54        5.02      2.37 o 
  -8   7   8       19.76       13.39      2.00 o 
  -7   7   8        1.03        1.32      1.82 o 
  -6   7   8       50.51       54.17      2.27 o 
  -5   7   8        5.74        9.38      2.06 o 
  -4   7   8        0.37        0.66      1.99 o 
  -3   7   8       17.18       20.38      2.06 o 
  -2   7   8        5.44        5.47      2.20 o 
  -1   7   8        7.99        8.75      1.96 o 
   0   7   8        0.02        1.37      1.97 o 
   1   7   8        9.07       12.14      3.07 o 
   2   7   8        0.00        7.37      3.13 o 
   3   7   8        0.05        0.53      3.45 o 
  -7   8   8        1.95        5.26      2.40 o 
  -6   8   8        3.84        8.06      2.17 o 
  -5   8   8       15.26       14.94      2.81 o 
  -4   8   8        0.02       -2.14      2.14 o 
  -3   8   8        4.72       10.07      2.54 o 
  -2   8   8        3.33        6.39      1.99 o 
  -1   8   8        5.57        1.69      3.07 o 
   0   8   8       14.76       12.85      3.21 o 
   1   8   8        2.38       -0.25      3.33 o 
   2   8   8        3.34        4.61      2.51 o 
  -6   9   8        0.46        2.46      2.42 o 
  -5   9   8        4.32        3.01      3.38 o 
  -4   9   8        9.61       13.38      2.34 o 
  -3   9   8        1.23       -0.70      1.86 o 
  -2   9   8        3.83        5.35      2.16 o 
  -1   9   8        9.21        8.23      3.39 o 
   0   9   8        0.26        1.83      3.45 o 
  -4  10   8        4.23        4.83      2.56 o 
  -3  10   8        8.06       10.35      2.38 o 
   0  -9   9        0.20       -0.43      1.75 o 
   1  -9   9       13.02       17.72      1.92 o 
   2  -9   9        0.37        3.63      1.92 o 
   3  -9   9        8.22        9.71      2.06 o 
   4  -9   9       23.19       21.37      2.10 o 
   5  -9   9        0.73        4.15      1.99 o 
  -2  -8   9        4.73        6.06      3.44 o 
  -1  -8   9        1.10        6.44      2.34 o 
   0  -8   9        1.38        0.24      1.54 o 
   1  -8   9        0.68        3.82      1.83 o 
   2  -8   9       55.74       56.10      3.35 o 
   3  -8   9       21.32       21.74      1.55 o 
   4  -8   9       15.05       19.50      1.96 o 
   5  -8   9       10.96       13.64      5.86 o 
   6  -8   9        2.00       -0.50      3.27 o 
  -3  -7   9        0.05       -0.52      3.34 o 
  -2  -7   9       12.33       13.55      3.11 o 
  -1  -7   9        1.87        2.24      2.93 o 
   0  -7   9        5.68        6.36      2.01 o 
   1  -7   9        9.93        7.09      1.65 o 
   2  -7   9        2.68        4.42      1.67 o 
   3  -7   9      101.68       96.33      2.55 o 
   4  -7   9        4.95        4.32      2.15 o 
   5  -7   9       78.87       79.27      3.31 o 
   6  -7   9        7.24        8.59      3.21 o 
   7  -7   9        0.02        0.52      2.40 o 
  -4  -6   9        1.38       -0.62      3.53 o 
  -3  -6   9        0.09       -1.26      2.09 o 
  -2  -6   9       14.56       11.22      2.06 o 
  -1  -6   9       66.07       63.32      2.93 o 
   0  -6   9       25.81       26.24      3.92 o 
   1  -6   9       13.25        9.92      1.92 o 
   2  -6   9       48.86       43.46      1.64 o 
   3  -6   9       20.88       25.12      2.17 o 
   4  -6   9        8.03        7.14      2.93 o 
   5  -6   9       14.37       21.20      3.00 o 
   6  -6   9       30.11       30.13      3.19 o 
   7  -6   9        1.74       -0.15      3.39 o 
  -5  -5   9        3.54        7.85      1.90 o 
  -4  -5   9        4.01        2.70      3.37 o 
  -3  -5   9        0.15        3.29      2.28 o 
  -2  -5   9       10.58       12.23      1.94 o 
  -1  -5   9        2.68        0.76      2.62 o 
   0  -5   9      199.93      186.48      4.62 o 
   1  -5   9       38.99       34.69      1.95 o 
   2  -5   9      111.57      108.87      1.88 o 
   3  -5   9       15.99       14.35      1.36 o 
   4  -5   9       30.13       29.12      2.73 o 
   5  -5   9       11.78       13.59      1.99 o 
   6  -5   9       30.57       30.26      2.22 o 
   7  -5   9        9.15        8.93      2.35 o 
   8  -5   9        3.08        7.00      2.74 o 
  -6  -4   9        4.33        2.99      1.91 o 
  -5  -4   9        3.18        0.62      3.32 o 
  -4  -4   9        0.18        3.14      3.09 o 
  -3  -4   9       10.48        8.50      3.94 o 
  -2  -4   9       51.41       52.41      1.64 o 
  -1  -4   9       15.09       11.92      1.78 o 
   0  -4   9      104.76       91.41      4.88 o 
   1  -4   9       32.45       33.10      3.72 o 
   2  -4   9        3.41        4.06      1.26 o 
   3  -4   9        3.16        3.95      1.26 o 
   4  -4   9        1.43        5.61      2.58 o 
   5  -4   9       70.18       66.81      1.81 o 
   6  -4   9       42.49       45.57      2.45 o 
   7  -4   9       80.01       73.44      4.32 o 
   8  -4   9        7.29        9.56      3.76 o 
  -7  -3   9        0.00        0.26      2.02 o 
  -6  -3   9        2.08        5.99      2.19 o 
  -5  -3   9       29.78       33.91      1.77 o 
  -4  -3   9        2.24        5.51      4.19 o 
  -3  -3   9       46.39       41.65      1.93 o 
  -2  -3   9       68.48       74.75      7.65 o 
  -1  -3   9       19.29       20.95      1.81 o 
   0  -3   9       71.09       57.69      2.28 o 
   1  -3   9       49.84       49.46      1.65 o 
   2  -3   9      100.01      114.50      2.62 o 
   3  -3   9        2.10        3.43      1.05 o 
   4  -3   9       10.31       11.73      1.56 o 
   5  -3   9       35.62       36.56      2.42 o 
   6  -3   9        6.18        8.94      2.08 o 
   7  -3   9        6.35        5.18      1.87 o 
   8  -3   9       17.01       13.70      2.05 o 
  -7  -2   9        0.13       -0.91      1.86 o 
  -6  -2   9        0.69        1.22      3.25 o 
  -5  -2   9        1.44        3.81      1.60 o 
  -4  -2   9       11.46       12.51      1.52 o 
  -3  -2   9       11.66       14.30      1.35 o 
  -2  -2   9       79.95       72.49      1.43 o 
  -1  -2   9       88.20       87.81      5.87 o 
   0  -2   9      137.15      123.56      4.22 o 
   1  -2   9      150.69      152.81      8.14 o 
   2  -2   9      110.77      110.85      3.01 o 
   3  -2   9       75.80       75.87      1.76 o 
   4  -2   9       11.88       11.46      1.57 o 
   5  -2   9        7.60        9.54      1.93 o 
   6  -2   9       20.17       22.58      1.76 o 
   7  -2   9        3.31        6.79      1.82 o 
   8  -2   9        0.66        1.92      1.77 o 
  -8  -1   9        1.96        5.29      2.02 o 
  -7  -1   9        2.94        4.90      5.05 o 
  -6  -1   9        0.18        2.30      1.92 o 
  -5  -1   9       39.62       40.12      2.02 o 
  -4  -1   9      118.60      116.80      7.26 o 
  -3  -1   9       65.11       65.86      1.92 o 
  -2  -1   9        1.08        0.24      1.16 o 
  -1  -1   9      293.23      295.69      9.76 o 
   0  -1   9       76.23       66.85      8.72 o 
   1  -1   9       26.44       24.38      1.06 o 
   2  -1   9      116.90      120.86      2.07 o 
   3  -1   9       86.06       78.62      1.76 o 
   4  -1   9       25.44       25.42      2.94 o 
   5  -1   9        6.71        3.43      2.00 o 
   6  -1   9        9.95       12.33      2.12 o 
   7  -1   9        1.72        3.08      1.83 o 
  -8   0   9        0.53        2.82      1.71 o 
  -7   0   9        0.00        0.40      2.50 o 
  -6   0   9        6.06        8.62      1.41 o 
  -5   0   9        6.85        6.50      1.58 o 
  -4   0   9       23.93       21.32      1.53 o 
  -3   0   9      324.95      328.65      6.26 o 
  -2   0   9       38.02       40.53      1.38 o 
  -1   0   9      144.88      136.86      3.04 o 
   0   0   9       33.33       34.04      1.33 o 
   1   0   9       89.98       84.43      5.67 o 
   2   0   9      126.19      122.86      5.29 o 
   3   0   9       90.98       82.72      1.81 o 
   4   0   9      190.86      195.04      4.95 o 
   5   0   9        3.30        6.83      1.98 o 
   6   0   9       29.61       25.32      2.21 o 
   7   0   9        6.80        6.68      1.96 o 
  -8   1   9        6.54       10.59      2.37 o 
  -7   1   9        2.79        5.43      1.48 o 
  -6   1   9       40.36       46.97      1.35 o 
  -5   1   9       61.94       59.48      2.74 o 
  -4   1   9      192.26      197.45      6.11 o 
  -3   1   9       43.46       41.63      1.38 o 
  -2   1   9        1.50        0.91      1.46 o 
  -1   1   9       18.57       22.34      1.07 o 
   0   1   9        9.17        5.58      1.86 o 
   1   1   9       13.80       13.02      1.71 o 
   2   1   9      362.62      358.92     15.85 o 
   3   1   9       54.83       59.44      2.68 o 
   4   1   9      240.20      219.84     21.69 o 
   5   1   9       51.27       51.93      5.42 o 
   6   1   9        8.94       11.36      2.38 o 
   7   1   9        9.87        7.15      1.76 o 
  -8   2   9        0.11        3.46      1.82 o 
  -7   2   9        0.38        3.01      1.92 o 
  -6   2   9        8.84       10.15      1.39 o 
  -5   2   9       17.83       15.59      1.20 o 
  -4   2   9       14.10       14.77      2.37 o 
  -3   2   9        0.19        0.17      1.28 o 
  -2   2   9       75.86       72.47      2.48 o 
  -1   2   9      254.35      250.42      3.25 o 
   0   2   9        7.45        7.81      1.82 o 
   1   2   9       61.01       62.36      2.06 o 
   2   2   9      109.73       98.24      2.23 o 
   3   2   9       30.07       29.77      2.68 o 
   4   2   9        0.07        0.02      2.05 o 
   5   2   9       68.43       67.28      2.51 o 
   6   2   9        0.28        4.03      4.34 o 
  -8   3   9       16.50       12.92      1.66 o 
  -7   3   9        1.92        0.84      1.47 o 
  -6   3   9        0.40       -0.49      1.60 o 
  -5   3   9        4.59        4.59      1.16 o 
  -4   3   9       82.64       79.67      2.63 o 
  -3   3   9       10.62       12.08      1.52 o 
  -2   3   9        8.53        8.26      1.33 o 
  -1   3   9       25.35       26.15      2.22 o 
   0   3   9      474.30      449.54      3.72 o 
   1   3   9        3.84        4.56      2.59 o 
   2   3   9      104.47       97.31      2.85 o 
   3   3   9       71.29       60.53      2.85 o 
   4   3   9        1.27       -1.93      1.93 o 
   5   3   9        4.32       10.34      3.13 o 
   6   3   9        4.43        7.79      2.43 o 
  -8   4   9        0.29        2.00      1.61 o 
  -7   4   9       30.00       37.28      1.96 o 
  -6   4   9        2.42        3.05      1.27 o 
  -5   4   9        4.65        6.44      1.39 o 
  -4   4   9       80.48       80.50      2.00 o 
  -3   4   9       28.79       29.65      1.37 o 
  -2   4   9        0.06        0.07      1.56 o 
  -1   4   9       29.26       35.16      1.95 o 
   0   4   9        3.58        3.45      2.59 o 
   1   4   9      289.52      262.37      3.38 o 
   2   4   9        0.02        2.26      1.88 o 
   3   4   9       87.44       77.21      3.00 o 
   4   4   9       18.75       14.08      3.01 o 
   5   4   9        0.39        2.81      3.35 o 
  -8   5   9        7.51        6.25      1.92 o 
  -7   5   9       15.94       17.59      1.56 o 
  -6   5   9       22.81       25.97      1.51 o 
  -5   5   9       33.85       32.19      1.47 o 
  -4   5   9        1.59        0.49      1.32 o 
  -3   5   9        0.15        2.24      1.74 o 
  -2   5   9       41.73       36.82      1.83 o 
  -1   5   9      182.30      166.00      3.15 o 
   0   5   9       53.09       57.33      2.88 o 
   1   5   9      162.43      155.26      3.24 o 
   2   5   9       38.32       28.94      2.94 o 
   3   5   9       36.04       36.04      3.15 o 
   4   5   9       40.33       36.42      2.46 o 
  -8   6   9        5.39        6.60      2.28 o 
  -7   6   9       40.90       39.44      1.89 o 
  -6   6   9        5.78        7.85      1.51 o 
  -5   6   9       11.82       10.43      1.70 o 
  -4   6   9        2.40        2.31      1.94 o 
  -3   6   9        0.63       -1.32      1.62 o 
  -2   6   9       30.49       31.21      1.81 o 
  -1   6   9       31.86       33.26      2.03 o 
   0   6   9        7.71        4.02      2.10 o 
   1   6   9        7.79        5.61      2.10 o 
   2   6   9       63.26       60.17      3.23 o 
   3   6   9        2.68       -0.69      3.28 o 
   4   6   9        9.45        2.46      2.50 o 
  -8   7   9       16.46       20.63      2.55 o 
  -7   7   9       11.25       13.56      2.35 o 
  -6   7   9       32.14       35.22      2.33 o 
  -5   7   9       32.57       37.17      2.28 o 
  -4   7   9        8.25        7.41      2.12 o 
  -3   7   9        8.55        8.19      1.70 o 
  -2   7   9        1.32        2.83      1.77 o 
  -1   7   9        8.77       11.46      2.93 o 
   0   7   9       20.27       19.71      3.05 o 
   1   7   9        3.52        3.41      3.10 o 
   2   7   9        0.95        1.17      3.28 o 
   3   7   9        3.28        9.07      3.53 o 
  -7   8   9       36.03       39.21      2.54 o 
  -6   8   9        0.96       -2.30      2.30 o 
  -5   8   9       38.87       42.07      2.35 o 
  -4   8   9       13.27       17.12      2.24 o 
  -3   8   9        2.43        5.50      1.92 o 
  -2   8   9        2.66        5.62      3.08 o 
  -1   8   9        0.35        2.74      3.20 o 
   0   8   9        1.90       -3.25      3.25 o 
   1   8   9       12.25        9.83      3.42 o 
  -6   9   9       50.54       62.10      7.40 o 
  -5   9   9        3.37        5.15      3.61 o 
  -4   9   9       57.98       65.37      3.33 o 
  -3   9   9        0.10        0.95      1.82 o 
  -2   9   9        0.20       -0.76      2.35 o 
  -1   9   9        0.70        5.80      3.44 o 
   1  -9  10        3.01        4.86      2.00 o 
   2  -9  10        0.13        2.98      3.64 o 
   3  -9  10        0.56        3.98      1.95 o 
   4  -9  10        2.88        3.31      1.74 o 
  -1  -8  10        0.00       -2.47      2.47 o 
   0  -8  10        0.30        3.38      2.29 o 
   1  -8  10        0.01        3.83      1.61 o 
   2  -8  10       47.46       44.55      2.26 o 
   3  -8  10        0.32        3.56      1.86 o 
   4  -8  10        0.01       -0.36      1.72 o 
   5  -8  10       14.21       10.19      2.43 o 
  -3  -7  10        0.33        2.07      2.44 o 
  -2  -7  10        1.13        0.07      3.26 o 
  -1  -7  10        2.48        1.94      2.12 o 
   0  -7  10        2.73        5.10      1.69 o 
   1  -7  10        2.27        1.90      2.28 o 
   2  -7  10        0.87        1.61      1.35 o 
   3  -7  10       86.83       75.89      2.02 o 
   4  -7  10        0.29        2.56      1.79 o 
   5  -7  10        3.26        3.97      2.22 o 
   6  -7  10       15.69       18.20      2.46 o 
  -4  -6  10       15.00       10.18      2.02 o 
  -3  -6  10        0.04        0.76      2.22 o 
  -2  -6  10        0.02       -1.47      2.05 o 
  -1  -6  10       18.80       17.00      2.57 o 
   0  -6  10       10.21       11.55      1.40 o 
   1  -6  10        5.66        8.99      1.37 o 
   2  -6  10       17.63       13.95      1.83 o 
   3  -6  10        5.82        7.24      1.46 o 
   4  -6  10       41.11       41.75      2.47 o 
   5  -6  10        5.11        3.47      3.12 o 
   6  -6  10       19.07       15.81      3.26 o 
   7  -6  10       12.39       19.01      3.56 o 
  -5  -5  10        1.26       -0.81      4.19 o 
  -4  -5  10        6.67        6.39      1.77 o 
  -3  -5  10       38.15       39.95      1.78 o 
  -2  -5  10        2.77        1.54      2.77 o 
  -1  -5  10        4.06        1.40      1.39 o 
   0  -5  10       24.86       27.07      3.79 o 
   1  -5  10       14.00       16.11      1.39 o 
   2  -5  10        6.88        7.07      1.23 o 
   3  -5  10        0.14        0.32      1.35 o 
   4  -5  10       98.48      106.82      9.36 o 
   5  -5  10       33.15       28.49      2.23 o 
   6  -5  10        4.74        3.75      2.15 o 
   7  -5  10       20.98       23.07      3.44 o 
  -6  -4  10        6.13        9.76      2.01 o 
  -5  -4  10        6.93        7.84      1.60 o 
  -4  -4  10        1.20        1.82      1.73 o 
  -3  -4  10       13.22       13.35      1.91 o 
  -2  -4  10       23.21       24.57      2.88 o 
  -1  -4  10        6.09       10.15      5.05 o 
   0  -4  10        0.30       -0.49      1.52 o 
   1  -4  10      138.94      130.19      6.89 o 
   2  -4  10       81.83       81.89      4.43 o 
   3  -4  10       33.68       30.65      3.31 o 
   4  -4  10        5.45        5.75      2.73 o 
   5  -4  10       21.62       25.89      1.77 o 
   6  -4  10       23.05       26.45      3.84 o 
   7  -4  10        3.52        5.72      2.38 o 
  -6  -3  10        0.56        5.42      6.63 o 
  -5  -3  10       12.17       10.61      1.76 o 
  -4  -3  10        2.05        0.05      1.68 o 
  -3  -3  10        6.28        7.92      2.20 o 
  -2  -3  10       14.49       13.87      1.33 o 
  -1  -3  10      280.09      262.34     20.90 o 
   0  -3  10       14.03       11.52      1.50 o 
   1  -3  10      161.04      135.03      9.20 o 
   2  -3  10      222.87      206.86      8.65 o 
   3  -3  10        2.31        5.28      1.52 o 
   4  -3  10       42.43       37.15      2.03 o 
   5  -3  10        3.71        5.50      2.00 o 
   6  -3  10        2.03        5.32      1.80 o 
   7  -3  10       13.83       13.98      1.96 o 
  -7  -2  10        5.99        6.78      6.06 o 
  -6  -2  10        1.11        1.89      1.54 o 
  -5  -2  10        5.16        2.22      2.06 o 
  -4  -2  10       69.22       72.48      2.08 o 
  -3  -2  10       16.39       17.32      1.33 o 
  -2  -2  10       52.58       50.49      2.72 o 
  -1  -2  10       70.89       62.99      4.06 o 
   0  -2  10      206.20      182.71      1.97 o 
   1  -2  10       22.85       22.12      2.17 o 
   2  -2  10       95.82       79.90      3.08 o 
   3  -2  10       53.15       51.00      4.86 o 
   4  -2  10        4.28        9.40      2.25 o 
   5  -2  10        2.88        1.40      1.63 o 
   6  -2  10       10.50        9.28      1.79 o 
   7  -2  10        6.24        8.01      1.95 o 
  -7  -1  10        0.20        0.12      1.63 o 
  -6  -1  10       20.47       23.31      5.58 o 
  -5  -1  10       32.63       33.44      2.95 o 
  -4  -1  10      150.66      157.72      6.58 o 
  -3  -1  10      183.73      172.25      7.65 o 
  -2  -1  10        0.03        0.93      1.36 o 
  -1  -1  10      310.56      308.95      9.27 o 
   0  -1  10       42.12       40.28      1.54 o 
   1  -1  10       54.19       51.29      2.62 o 
   2  -1  10       13.45       12.18      1.29 o 
   3  -1  10       95.86       89.30      7.11 o 
   4  -1  10        9.64       11.86      2.68 o 
   5  -1  10        0.03       -2.04      2.04 o 
   6  -1  10        1.39        2.90      2.32 o 
   7  -1  10        0.00        0.25      1.99 o 
  -8   0  10        0.41        4.94      2.45 o 
  -7   0  10        2.61        8.72      2.23 o 
  -6   0  10        1.65        2.17      1.20 o 
  -5   0  10        2.31        3.37      1.61 o 
  -4   0  10      225.87      224.74      7.24 o 
  -3   0  10      164.81      158.95      6.07 o 
  -2   0  10      804.17      783.61     17.49 o 
  -1   0  10       12.13       12.00      1.18 o 
   0   0  10      851.38      790.55     26.42 o 
   1   0  10      402.95      392.33      9.73 o 
   2   0  10       86.78       88.20      1.54 o 
   3   0  10       87.88       87.35      6.29 o 
   4   0  10        1.31        0.86      1.60 o 
   5   0  10        5.43        5.63      1.82 o 
   6   0  10        7.89       10.80      2.09 o 
   7   0  10        0.00        1.13      2.02 o 
  -8   1  10        0.39        1.64      1.97 o 
  -7   1  10        0.66        1.68      2.29 o 
  -6   1  10       18.76       21.95      2.94 o 
  -5   1  10       76.00       71.55      4.72 o 
  -4   1  10      146.27      145.54      4.58 o 
  -3   1  10       34.95       32.51      1.77 o 
  -2   1  10     1297.16     1255.65     32.81 o 
  -1   1  10      671.73      666.67     25.81 o 
   0   1  10      943.43      870.52     22.08 o 
   1   1  10      334.00      325.22      9.77 o 
   2   1  10        0.84        1.22      1.76 o 
   3   1  10       51.67       48.67      2.56 o 
   4   1  10        0.25        0.55      1.84 o 
   5   1  10        0.43        0.35      2.32 o 
   6   1  10        0.77        1.11      2.50 o 
  -8   2  10        2.82        4.70      3.18 o 
  -7   2  10        5.67        6.11      1.54 o 
  -6   2  10        6.68        6.92      1.54 o 
  -5   2  10        1.06        2.52      2.15 o 
  -4   2  10      206.13      196.50      3.31 o 
  -3   2  10      124.43      118.51      3.41 o 
  -2   2  10      156.48      151.22      7.26 o 
  -1   2  10      739.90      726.43     23.98 o 
   0   2  10      102.70      101.16      2.19 o 
   1   2  10      640.62      589.62      4.00 o 
   2   2  10       51.50       53.17      2.06 o 
   3   2  10       13.90        7.28      2.75 o 
   4   2  10        0.18        5.84      3.03 o 
   5   2  10        2.43        4.90      2.58 o 
   6   2  10        0.00        2.10      2.85 o 
  -8   3  10        2.86        4.37      1.69 o 
  -7   3  10        2.84        5.14      1.27 o 
  -6   3  10       13.94       10.96      1.30 o 
  -5   3  10        3.55        5.54      1.35 o 
  -4   3  10       70.14       60.61      2.95 o 
  -3   3  10       35.10       35.49      1.79 o 
  -2   3  10       89.20       77.44      2.82 o 
  -1   3  10       78.42       71.02      1.73 o 
   0   3  10      552.73      543.88      3.87 o 
   1   3  10       26.72       25.01      2.60 o 
   2   3  10      250.38      246.37      3.37 o 
   3   3  10       63.11       61.08      3.01 o 
   4   3  10       14.66       10.38      2.17 o 
   5   3  10        6.91        8.71      3.22 o 
  -8   4  10        0.49        4.32      1.51 o 
  -7   4  10        1.96        3.32      1.54 o 
  -6   4  10       11.81       14.34      1.74 o 
  -5   4  10       73.45       62.08      3.15 o 
  -4   4  10        0.15        1.87      1.57 o 
  -3   4  10      526.66      483.88      5.98 o 
  -2   4  10      110.21      100.79      6.65 o 
  -1   4  10      167.18      155.63      3.15 o 
   0   4  10      162.38      154.28      2.40 o 
   1   4  10       24.58       28.00      2.73 o 
   2   4  10       36.17       38.87      2.17 o 
   3   4  10       15.76       12.37      2.08 o 
   4   4  10        0.11        1.24      3.12 o 
   5   4  10        0.00        5.85      3.44 o 
  -8   5  10        4.79        5.62      1.72 o 
  -7   5  10       15.37       17.49      2.43 o 
  -6   5  10       13.51       17.39      1.77 o 
  -5   5  10      137.67      129.01      4.18 o 
  -4   5  10        6.70        5.31      1.61 o 
  -3   5  10      157.39      138.82      5.40 o 
  -2   5  10      164.80      160.94      4.60 o 
  -1   5  10        0.15       -1.07      1.91 o 
   0   5  10       54.28       44.30      2.92 o 
   1   5  10       24.79       30.31      2.99 o 
   2   5  10        8.60       14.57      2.90 o 
   3   5  10        7.92        5.65      3.19 o 
   4   5  10       17.57       24.31      2.46 o 
  -8   6  10       14.80       17.54      2.06 o 
  -7   6  10        3.72        7.53      1.66 o 
  -6   6  10        0.66        2.43      2.36 o 
  -5   6  10       26.41       23.20      2.31 o 
  -4   6  10       55.13       46.69      2.43 o 
  -3   6  10        0.56        2.69      1.69 o 
  -2   6  10       61.61       58.13      2.20 o 
  -1   6  10       69.24       61.64      3.02 o 
   0   6  10        1.55       -1.53      2.95 o 
   1   6  10        7.81        8.35      2.20 o 
   2   6  10       20.75       23.21      3.24 o 
   3   6  10        0.76       -0.35      2.45 o 
  -7   7  10        6.27        1.09      2.02 o 
  -6   7  10        0.93        0.37      2.54 o 
  -5   7  10        3.32        7.89      2.22 o 
  -4   7  10       27.17       24.01      2.26 o 
  -3   7  10       55.82       48.06      2.31 o 
  -2   7  10       15.40       15.65      3.02 o 
  -1   7  10       36.94       26.17      2.26 o 
   0   7  10       42.43       38.38      3.24 o 
   1   7  10       11.98        8.41      3.33 o 
   2   7  10       14.59        7.30      2.43 o 
  -6   8  10        3.73        6.02      2.45 o 
  -5   8  10        0.76        1.53      2.36 o 
  -4   8  10        3.77        4.10      3.34 o 
  -3   8  10        7.74       12.41      2.55 o 
  -2   8  10       14.19       16.41      3.29 o 
  -1   8  10        8.88        8.03      2.34 o 
   0   8  10        6.35        8.46      2.49 o 
  -4   9  10        2.98        4.17      2.79 o 
  -3   9  10        0.86        2.26      2.72 o 
  -2   9  10        5.71        4.45      2.53 o 
   0  -8  11       30.32       28.09      2.46 o 
   1  -8  11        3.52        3.66      1.68 o 
   2  -8  11       70.94       64.91      3.22 o 
   3  -8  11       22.21       22.12      1.53 o 
   4  -8  11       10.85       11.43      1.72 o 
  -2  -7  11        0.24        3.49      1.97 o 
  -1  -7  11        0.37        2.93      2.21 o 
   0  -7  11        1.20        3.10      1.98 o 
   1  -7  11       19.02       24.10      1.75 o 
   2  -7  11        1.25        3.46      1.78 o 
   3  -7  11      119.92      130.20      1.86 o 
   4  -7  11        7.33        8.58      2.71 o 
   5  -7  11       15.77       15.99      2.27 o 
  -3  -6  11        0.00       -0.28      2.43 o 
  -2  -6  11        0.42        4.19      2.22 o 
  -1  -6  11        0.45        2.09      1.75 o 
   0  -6  11        0.03        0.70      5.29 o 
   1  -6  11       31.31       34.61      1.74 o 
   2  -6  11       24.23       26.80      2.43 o 
   3  -6  11       19.78       23.85      1.39 o 
   4  -6  11      105.89      108.97      2.07 o 
   5  -6  11        0.04        1.08      3.94 o 
   6  -6  11       23.97       31.85      3.44 o 
  -4  -5  11        0.00        1.60      3.18 o 
  -3  -5  11        3.67        3.10      3.18 o 
  -2  -5  11        0.24        1.82      2.07 o 
  -1  -5  11        0.00        0.96      2.98 o 
   0  -5  11        2.81        4.55      3.60 o 
   1  -5  11       15.52       18.63      1.43 o 
   2  -5  11       48.26       56.34      2.90 o 
   3  -5  11       19.43       18.07      1.66 o 
   4  -5  11       63.85       69.60      1.70 o 
   5  -5  11       44.69       48.64      1.95 o 
   6  -5  11        0.09        3.64      3.31 o 
  -5  -4  11       10.72       11.54      3.55 o 
  -4  -4  11        0.20        5.62      3.13 o 
  -3  -4  11       25.27       23.40      1.58 o 
  -2  -4  11       26.60       23.92      3.55 o 
  -1  -4  11        0.05        5.92      1.94 o 
   0  -4  11       27.89       24.03      1.62 o 
   1  -4  11        6.82        6.14      1.64 o 
   2  -4  11        9.01       14.59      1.64 o 
   3  -4  11       28.29       27.86      1.89 o 
   4  -4  11       28.96       26.59      2.14 o 
   5  -4  11       57.63       62.12      3.19 o 
   6  -4  11       28.21       28.89      3.28 o 
   7  -4  11        0.92        2.41      2.03 o 
  -6  -3  11        0.06       -0.56      1.82 o 
  -5  -3  11       42.33       39.02      2.36 o 
  -4  -3  11        7.16       10.35      1.49 o 
  -3  -3  11        3.11       -1.48      2.24 o 
  -2  -3  11      110.88      105.05      4.93 o 
  -1  -3  11        1.43        4.14      1.53 o 
   0  -3  11       19.77       12.81      1.58 o 
   1  -3  11        2.19        5.60      1.43 o 
   2  -3  11       31.86       25.00      1.25 o 
   3  -3  11       99.09      109.22      2.46 o 
   4  -3  11       44.24       42.19      2.52 o 
   5  -3  11        3.01        4.00      2.14 o 
   6  -3  11       30.25       31.36      1.96 o 
   7  -3  11        2.28        4.50      2.46 o 
  -6  -2  11        4.46        6.29      2.30 o 
  -5  -2  11        7.60        8.41      1.72 o 
  -4  -2  11      145.76      134.08      2.19 o 
  -3  -2  11       24.07       26.59      2.70 o 
  -2  -2  11       19.79       18.59      1.37 o 
  -1  -2  11        1.82        0.64      1.84 o 
   0  -2  11       36.73       39.99      1.73 o 
   1  -2  11       21.30       23.67      1.55 o 
   2  -2  11        1.56        3.16      1.16 o 
   3  -2  11        2.04        4.68      1.56 o 
   4  -2  11       32.87       35.05      2.84 o 
   5  -2  11       10.80       11.43      2.11 o 
   6  -2  11        1.56        4.22      2.78 o 
   7  -2  11        8.74        7.95      2.49 o 
  -7  -1  11        0.30        0.42      1.54 o 
  -6  -1  11       19.19       18.92      1.56 o 
  -5  -1  11        4.41        4.88      2.76 o 
  -4  -1  11       11.68        9.93      1.40 o 
  -3  -1  11      184.31      174.03      5.43 o 
  -2  -1  11        6.57        6.42      1.28 o 
  -1  -1  11      115.69      114.95      5.60 o 
   0  -1  11       32.82       33.61      1.89 o 
   1  -1  11        7.56       10.03      1.15 o 
   2  -1  11        3.35        3.60      1.19 o 
   3  -1  11        0.00        3.96      1.89 o 
   4  -1  11        3.58        3.24      3.39 o 
   5  -1  11       31.09       31.97      3.06 o 
   6  -1  11        3.64        5.04      3.22 o 
  -7   0  11        2.24        3.85      1.69 o 
  -6   0  11       66.61       55.15      1.48 o 
  -5   0  11       23.06       27.15      1.50 o 
  -4   0  11       38.27       39.37      2.25 o 
  -3   0  11      176.67      176.51      3.43 o 
  -2   0  11        0.20       -1.02      1.51 o 
  -1   0  11       59.40       57.99      1.71 o 
   0   0  11       18.79       21.04      1.87 o 
   1   0  11        0.90        2.13      1.28 o 
   2   0  11       63.30       66.23      2.48 o 
   3   0  11       26.55       30.51      1.44 o 
   4   0  11       19.92       22.54      1.52 o 
   5   0  11        0.20        1.64      1.59 o 
   6   0  11        6.15        6.31      2.58 o 
  -7   1  11       44.28       43.21      3.96 o 
  -6   1  11       66.21       66.28      5.25 o 
  -5   1  11      234.78      217.17      8.57 o 
  -4   1  11       35.79       36.65      1.44 o 
  -3   1  11      140.89      135.84      3.86 o 
  -2   1  11        0.10        1.23      1.31 o 
  -1   1  11       10.85       13.19      2.02 o 
   0   1  11        0.01        2.93      1.57 o 
   1   1  11      147.86      143.84      7.12 o 
   2   1  11       81.52       84.82      2.73 o 
   3   1  11       45.05       41.62      3.00 o 
   4   1  11        0.15        1.15      2.11 o 
   5   1  11        7.71        5.67      2.17 o 
   6   1  11        0.67       -2.23      2.23 o 
  -8   2  11        7.31        8.51      2.04 o 
  -7   2  11       23.97       21.52      1.90 o 
  -6   2  11        1.32        0.91      1.52 o 
  -5   2  11       68.19       62.46      3.79 o 
  -4   2  11       44.94       43.03      1.37 o 
  -3   2  11        3.48        4.09      1.19 o 
  -2   2  11       10.17       11.61      1.53 o 
  -1   2  11       69.29       59.81      3.77 o 
   0   2  11      144.08      128.01      7.37 o 
   1   2  11      191.17      188.02      2.47 o 
   2   2  11        0.17       -0.88      2.62 o 
   3   2  11        7.61       12.17      2.82 o 
   4   2  11        0.30        4.15      3.05 o 
   5   2  11        4.21        6.75      3.24 o 
  -8   3  11        0.65        0.75      2.36 o 
  -7   3  11       20.85       21.34      1.91 o 
  -6   3  11       35.66       35.86      2.75 o 
  -5   3  11        2.13        4.11      1.63 o 
  -4   3  11      233.82      220.93      7.28 o 
  -3   3  11       42.11       41.34      1.42 o 
  -2   3  11       18.79       17.34      1.26 o 
  -1   3  11       87.72       82.01      2.01 o 
   0   3  11        7.93       10.31      1.97 o 
   1   3  11        4.24        4.82      1.81 o 
   2   3  11        2.65        1.81      2.80 o 
   3   3  11        3.16        0.51      2.98 o 
   4   3  11        1.83        2.08      2.27 o 
   5   3  11        7.42        4.59      3.52 o 
  -8   4  11        2.16        3.95      2.01 o 
  -7   4  11        2.09        3.71      1.87 o 
  -6   4  11       61.58       61.95      3.15 o 
  -5   4  11        0.44        2.33      1.43 o 
  -4   4  11        2.42        4.03      1.41 o 
  -3   4  11       52.82       45.10      3.31 o 
  -2   4  11        2.73        3.72      1.81 o 
  -1   4  11       18.45       16.30      2.03 o 
   0   4  11       18.39       17.17      2.83 o 
   1   4  11       33.04       31.83      2.05 o 
   2   4  11        6.64       10.43      2.12 o 
   3   4  11        1.98        5.33      3.07 o 
   4   4  11        6.37       10.43      3.33 o 
  -7   5  11        3.62        5.48      1.92 o 
  -6   5  11        1.73       -0.35      1.82 o 
  -5   5  11        9.91       10.54      1.75 o 
  -4   5  11        4.07        6.85      1.68 o 
  -3   5  11       15.54       15.88      2.28 o 
  -2   5  11       69.56       70.52      2.50 o 
  -1   5  11       57.20       50.32      2.18 o 
   0   5  11        1.47        2.74      2.02 o 
   1   5  11       22.45       23.28      2.17 o 
   2   5  11        8.53        9.19      2.25 o 
   3   5  11        9.22        4.76      3.48 o 
  -7   6  11        1.19        2.73      1.71 o 
  -6   6  11        1.28        0.83      1.89 o 
  -5   6  11        2.73        3.36      2.21 o 
  -4   6  11       42.41       43.18      2.37 o 
  -3   6  11        0.02        1.69      1.81 o 
  -2   6  11       10.75        9.80      3.03 o 
  -1   6  11       21.45       23.50      3.02 o 
   0   6  11        3.00        3.99      2.17 o 
   1   6  11        1.94        2.20      3.17 o 
   2   6  11        3.60        9.74      2.43 o 
  -6   7  11        0.54        1.91      2.41 o 
  -5   7  11        0.87        1.86      2.37 o 
  -4   7  11        5.03       10.85      3.35 o 
  -3   7  11       27.85       37.12      2.76 o 
  -2   7  11        6.09        3.68      3.15 o 
  -1   7  11        0.35        2.76      2.16 o 
   0   7  11        3.35       -1.01      2.32 o 
   1   7  11        1.02        2.19      2.38 o 
  -5   8  11        1.04        3.92      2.75 o 
  -4   8  11        0.46        1.66      4.26 o 
  -3   8  11        5.50       14.75      3.35 o 
  -2   8  11       33.27       33.32      3.48 o 
  -1   8  11       14.44       21.47      3.44 o 
   1  -8  12        0.04        0.72      2.05 o 
   2  -8  12        0.07       -1.73      1.73 o 
   3  -8  12        4.45        5.71      3.41 o 
  -1  -7  12        5.40        5.56      1.71 o 
   0  -7  12        0.13        0.98      2.53 o 
   1  -7  12        2.05        2.67      1.47 o 
   2  -7  12        3.12        2.11      1.88 o 
   3  -7  12        0.95        0.89      1.65 o 
   4  -7  12        1.54        1.69      1.95 o 
  -3  -6  12        0.00       -0.77      5.37 o 
  -2  -6  12        3.83        8.19      1.66 o 
  -1  -6  12        8.63        8.14      2.26 o 
   0  -6  12        7.56        5.05      3.28 o 
   1  -6  12        8.71        8.89      1.61 o 
   2  -6  12        5.40        1.91      2.45 o 
   3  -6  12        3.26        4.06      1.82 o 
   4  -6  12       10.60       12.73      4.11 o 
   5  -6  12        2.50        3.17      3.18 o 
  -4  -5  12        1.19       -0.05      1.77 o 
  -3  -5  12        1.05        6.41      2.31 o 
  -2  -5  12        2.26        2.92      2.79 o 
  -1  -5  12        4.18        2.20      1.73 o 
   0  -5  12        8.85        3.31      2.09 o 
   1  -5  12        2.22        1.36      1.30 o 
   2  -5  12        9.93        9.29      1.50 o 
   3  -5  12       41.03       42.63      3.35 o 
   4  -5  12        1.00        2.71      1.76 o 
   5  -5  12       20.64       24.83      2.97 o 
   6  -5  12        5.20        6.09      2.48 o 
  -5  -4  12        0.69        2.99      2.02 o 
  -4  -4  12        3.45        4.12      1.88 o 
  -3  -4  12        9.63       13.23      1.79 o 
  -2  -4  12       10.48       10.48      2.10 o 
  -1  -4  12       29.08       22.31      3.27 o 
   0  -4  12       13.51       12.25      4.24 o 
   1  -4  12       29.05       26.19      1.33 o 
   2  -4  12       27.11       26.73      1.78 o 
   3  -4  12       31.92       31.70      1.54 o 
   4  -4  12       14.51       16.52      2.14 o 
   5  -4  12        0.73        1.99      2.23 o 
   6  -4  12        2.41        6.86      2.42 o 
  -5  -3  12        0.03       -0.58      1.75 o 
  -4  -3  12       51.35       50.70      2.32 o 
  -3  -3  12       20.54       20.19      1.51 o 
  -2  -3  12       84.90       73.90      3.06 o 
  -1  -3  12        0.33        1.38      1.97 o 
   0  -3  12      237.58      211.28      7.98 o 
   1  -3  12        1.15        3.08      1.94 o 
   2  -3  12        1.94        3.31      1.42 o 
   3  -3  12        5.74        6.99      2.05 o 
   4  -3  12       17.27       19.19      1.73 o 
   5  -3  12       13.90       13.86      1.81 o 
   6  -3  12        0.10        0.07      2.38 o 
  -6  -2  12        0.03        1.98      2.78 o 
  -5  -2  12        1.23        4.54      1.59 o 
  -4  -2  12       26.85       24.59      3.84 o 
  -3  -2  12       29.27       35.57      2.70 o 
  -2  -2  12       16.46       17.13      1.36 o 
  -1  -2  12       30.02       27.74      2.01 o 
   0  -2  12        1.01        3.20      1.93 o 
   1  -2  12       43.45       40.70      1.64 o 
   2  -2  12       45.00       46.77      2.15 o 
   3  -2  12        4.94        6.21      1.24 o 
   4  -2  12       19.34       23.04      1.76 o 
   5  -2  12       35.55       40.46      1.93 o 
   6  -2  12        0.87        1.04      2.50 o 
  -6  -1  12        0.45        1.87      1.64 o 
  -5  -1  12        0.78        2.93      1.51 o 
  -4  -1  12       15.67       16.25      1.68 o 
  -3  -1  12       26.57       28.38      1.64 o 
  -2  -1  12       13.43       15.12      1.39 o 
  -1  -1  12       18.91       20.80      2.38 o 
   0  -1  12      163.88      166.15      4.46 o 
   1  -1  12       61.63       62.13      3.66 o 
   2  -1  12       89.25       77.84      6.75 o 
   3  -1  12       12.14       10.85      1.99 o 
   4  -1  12        0.79        0.96      1.83 o 
   5  -1  12        8.61       11.89      1.84 o 
   6  -1  12        7.68        9.66      1.76 o 
  -7   0  12        3.71        2.17      2.11 o 
  -6   0  12        8.25       11.12      1.84 o 
  -5   0  12        0.59        0.18      1.90 o 
  -4   0  12       18.83       19.46      3.20 o 
  -3   0  12       22.62       24.78      1.41 o 
  -2   0  12       16.00       12.90      1.37 o 
  -1   0  12       47.60       45.52      1.97 o 
   0   0  12       31.51       30.16      2.10 o 
   1   0  12       10.76       12.50      1.49 o 
   2   0  12       83.94       79.82      2.91 o 
   3   0  12       14.14       11.96      1.95 o 
   4   0  12        0.00        1.25      1.97 o 
   5   0  12        5.31        6.82      1.88 o 
   6   0  12        6.27        5.60      2.33 o 
  -7   1  12        0.10        1.26      1.90 o 
  -6   1  12       18.75       17.53      2.15 o 
  -5   1  12       20.32       20.00      2.34 o 
  -4   1  12      120.27      115.33      2.63 o 
  -3   1  12      160.99      159.08      2.91 o 
  -2   1  12      145.16      142.81      4.81 o 
  -1   1  12       87.00       90.65      3.23 o 
   0   1  12       85.69       88.20      1.42 o 
   1   1  12       19.80       20.52      1.88 o 
   2   1  12       95.51       95.66      2.81 o 
   3   1  12       19.66       22.88      2.16 o 
   4   1  12       71.55       64.57      3.28 o 
   5   1  12        0.01       -0.93      2.31 o 
  -7   2  12        6.41        6.47      1.96 o 
  -6   2  12       14.50       17.25      3.32 o 
  -5   2  12        8.23       12.22      1.78 o 
  -4   2  12        4.57        4.43      1.42 o 
  -3   2  12       19.57       20.67      1.84 o 
  -2   2  12       39.89       41.45      1.71 o 
  -1   2  12        5.98        5.61      1.36 o 
   0   2  12       37.30       37.81      1.68 o 
   1   2  12       14.08       17.54      1.90 o 
   2   2  12       59.11       59.81      2.21 o 
   3   2  12        6.62       16.16      2.96 o 
   4   2  12       27.79       26.86      3.25 o 
   5   2  12        0.05        3.40      3.43 o 
  -7   3  12        7.23        8.36      3.00 o 
  -6   3  12        0.09       -0.97      2.07 o 
  -5   3  12        9.66       13.63      1.52 o 
  -4   3  12        4.58        7.08      1.41 o 
  -3   3  12        0.21        3.79      1.39 o 
  -2   3  12       52.80       55.22      2.40 o 
  -1   3  12       52.89       55.83      2.59 o 
   0   3  12        1.92        6.00      1.91 o 
   1   3  12       65.16       59.50      2.94 o 
   2   3  12       19.29       21.29      2.09 o 
   3   3  12        2.35        4.89      3.10 o 
   4   3  12        4.86        5.13      2.43 o 
  -7   4  12       26.58       28.36      2.01 o 
  -6   4  12       12.57       15.13      1.61 o 
  -5   4  12       30.46       31.29      2.28 o 
  -4   4  12       21.49       21.19      1.76 o 
  -3   4  12       10.49        9.97      1.53 o 
  -2   4  12       24.09       29.56      2.03 o 
  -1   4  12        7.87       10.41      2.77 o 
   0   4  12        3.26        9.64      2.86 o 
   1   4  12        0.27        3.45      2.88 o 
   2   4  12        1.05       -2.97      2.97 o 
   3   4  12        9.45       12.48      3.40 o 
   4   4  12        0.84        7.70      3.51 o 
  -7   5  12       11.76       11.72      1.77 o 
  -6   5  12       15.60       17.86      1.52 o 
  -5   5  12       43.76       37.66      1.90 o 
  -4   5  12       26.15       30.24      1.95 o 
  -3   5  12        1.58        5.51      3.47 o 
  -2   5  12        0.76        2.00      3.01 o 
  -1   5  12        0.17       -2.07      2.07 o 
   0   5  12       20.37       21.16      2.23 o 
   1   5  12       40.53       38.55      3.18 o 
   2   5  12       19.12       20.10      2.41 o 
   3   5  12        9.51       10.40      2.52 o 
  -6   6  12       21.07       26.76      2.64 o 
  -5   6  12        0.44        4.49      2.31 o 
  -4   6  12        9.91        8.71      2.30 o 
  -3   6  12       14.16       15.49      2.43 o 
  -2   6  12       15.12       12.51      2.29 o 
  -1   6  12        0.04       -1.18      3.10 o 
   0   6  12       46.70       47.96      3.26 o 
   1   6  12        3.07        1.58      2.28 o 
   2   6  12        0.56        3.60      2.57 o 
  -5   7  12       38.05       46.83      2.88 o 
  -4   7  12        0.05        2.00      2.41 o 
  -3   7  12       28.28       27.46      3.43 o 
  -2   7  12        7.97       16.45      3.39 o 
  -1   7  12        2.97       10.64      3.34 o 
   0   7  12        2.93        6.59      3.40 o 
  -3   8  12       11.71       12.51      2.60 o 
   0  -7  13        0.34        6.50      3.19 o 
   1  -7  13       21.75       21.67      2.48 o 
   2  -7  13        9.84       11.39      1.76 o 
   3  -7  13        0.13       -1.60      1.75 o 
  -2  -6  13        0.00        0.43      5.18 o 
  -1  -6  13       16.84       15.14      1.98 o 
   0  -6  13       15.29       15.73      2.36 o 
   1  -6  13        5.98        4.78      1.46 o 
   2  -6  13       28.12       28.83      1.70 o 
   3  -6  13       28.53       30.40      2.80 o 
   4  -6  13        2.10        3.65      1.98 o 
  -3  -5  13        0.10        0.61      3.73 o 
  -2  -5  13        5.39        3.41      3.34 o 
  -1  -5  13        4.45        5.07      4.87 o 
   0  -5  13       54.90       54.75      2.22 o 
   1  -5  13        6.82        9.63      1.54 o 
   2  -5  13       25.75       27.18      3.51 o 
   3  -5  13       23.36       23.60      1.66 o 
   4  -5  13       32.69       31.25      2.96 o 
   5  -5  13        0.49        2.74      2.46 o 
  -4  -4  13        0.06        1.53      2.03 o 
  -3  -4  13       19.16       17.15      1.93 o 
  -2  -4  13        0.02        0.40      1.77 o 
  -1  -4  13        3.89        0.83      3.34 o 
   0  -4  13        2.81        5.41      2.10 o 
   1  -4  13       49.70       42.22      1.56 o 
   2  -4  13        6.72        4.20      1.51 o 
   3  -4  13       22.88       23.78      1.42 o 
   4  -4  13       43.44       44.98      3.78 o 
   5  -4  13       16.79       18.88      2.42 o 
  -5  -3  13        0.03        3.05      1.57 o 
  -4  -3  13        0.41        0.79      2.01 o 
  -3  -3  13        0.11        4.62      1.55 o 
  -2  -3  13       17.61       22.65      1.78 o 
  -1  -3  13       29.77       29.94      2.74 o 
   0  -3  13       10.89        8.36      2.09 o 
   1  -3  13       45.68       45.76      1.98 o 
   2  -3  13       86.24       82.95      1.89 o 
   3  -3  13        0.81        6.01      2.14 o 
   4  -3  13       71.06       72.93      5.83 o 
   5  -3  13       13.73       14.15      1.85 o 
  -5  -2  13       10.92        9.88      1.93 o 
  -4  -2  13        3.53        2.12      1.58 o 
  -3  -2  13        2.39        4.00      2.32 o 
  -2  -2  13       13.37       14.64      2.19 o 
  -1  -2  13       67.59       64.34      3.61 o 
   0  -2  13        8.31       11.44      4.54 o 
   1  -2  13       40.15       41.32      1.89 o 
   2  -2  13       80.71       86.39      2.29 o 
   3  -2  13       15.11       15.82      1.85 o 
   4  -2  13        1.80        3.26      1.64 o 
   5  -2  13       46.20       40.14     10.30 o 
  -6  -1  13        1.34       -0.18      2.80 o 
  -5  -1  13        0.90        5.27      1.97 o 
  -4  -1  13       65.77       57.29      4.34 o 
  -3  -1  13        0.00        1.57      1.41 o 
  -2  -1  13       15.95       15.49      1.42 o 
  -1  -1  13       65.76       65.59      1.76 o 
   0  -1  13       39.59       42.11      1.70 o 
   1  -1  13       35.93       32.94      1.69 o 
   2  -1  13        0.10        1.27      1.64 o 
   3  -1  13       52.33       63.45      1.88 o 
   4  -1  13       21.64       24.42      1.89 o 
   5  -1  13        7.39        9.40      2.08 o 
  -6   0  13        1.20        2.51      1.36 o 
  -5   0  13        4.72        5.39      1.91 o 
  -4   0  13        1.42        0.92      1.73 o 
  -3   0  13       10.58       13.07      1.67 o 
  -2   0  13        7.60        9.82      1.89 o 
  -1   0  13        0.41        3.78      1.79 o 
   0   0  13       44.36       45.15      2.05 o 
   1   0  13      257.98      253.93      9.36 o 
   2   0  13       57.41       59.80      2.67 o 
   3   0  13       59.94       62.89      2.18 o 
   4   0  13       10.74        9.24      1.86 o 
   5   0  13        0.22        3.14      2.86 o 
  -6   1  13        0.05        2.21      3.20 o 
  -5   1  13        1.55        4.48      1.77 o 
  -4   1  13        8.26       10.03      2.37 o 
  -3   1  13       46.05       53.05      1.78 o 
  -2   1  13       65.74       65.29      2.66 o 
  -1   1  13        2.10        3.44      1.92 o 
   0   1  13      106.57      106.74      4.01 o 
   1   1  13       25.11       25.38      1.69 o 
   2   1  13       16.02       19.08      1.86 o 
   3   1  13       13.61       14.24      2.28 o 
   4   1  13       12.40       14.73      2.32 o 
   5   1  13        1.18        4.41      3.49 o 
  -6   2  13        2.42        3.27      2.24 o 
  -5   2  13       11.11       14.73      3.89 o 
  -4   2  13        4.52        0.39      1.73 o 
  -3   2  13        4.71        7.03      1.69 o 
  -2   2  13      212.65      222.52      5.22 o 
  -1   2  13        0.74       -0.97      1.96 o 
   0   2  13       46.95       45.98      2.60 o 
   1   2  13        7.48        8.12      1.99 o 
   2   2  13        2.60        4.72      2.99 o 
   3   2  13        3.59        7.32      3.16 o 
   4   2  13        0.04       -2.35      2.35 o 
  -6   3  13        2.29        3.21      2.22 o 
  -5   3  13       17.14       17.56      3.18 o 
  -4   3  13       40.42       45.81      1.86 o 
  -3   3  13       12.28       13.03      1.98 o 
  -2   3  13       33.63       36.31      2.34 o 
  -1   3  13       26.52       25.04      2.27 o 
   0   3  13        0.26        4.33      2.76 o 
   1   3  13        0.07        5.84      2.94 o 
   2   3  13        0.08        1.99      3.06 o 
   3   3  13       26.11       25.16      2.44 o 
  -6   4  13        0.04        1.01      1.68 o 
  -5   4  13        5.20        5.76      1.60 o 
  -4   4  13       21.77       24.51      1.83 o 
  -3   4  13       63.55       70.74      2.05 o 
  -2   4  13       11.11       12.38      2.03 o 
  -1   4  13       68.98       68.50      3.19 o 
   0   4  13       27.90       27.58      3.07 o 
   1   4  13       14.63       19.21      2.37 o 
   2   4  13        3.21        2.22      2.30 o 
   3   4  13        0.59       -0.96      2.41 o 
  -6   5  13        9.45       16.94      3.20 o 
  -5   5  13        4.45        4.19      1.66 o 
  -4   5  13       19.35       20.28      2.01 o 
  -3   5  13       39.86       43.87      2.97 o 
  -2   5  13       21.79       19.38      2.26 o 
  -1   5  13       50.11       53.89      3.34 o 
   0   5  13        6.77        7.74      3.25 o 
   1   5  13        2.07       -0.70      2.37 o 
   2   5  13        1.30        2.75      3.47 o 
  -5   6  13        2.35        2.33      2.52 o 
  -4   6  13        5.87        9.25      2.96 o 
  -2   6  13        0.18        0.86      3.35 o 
  -1   6  13       10.86       12.68      3.39 o 
   0   6  13        3.01        5.81      3.44 o 
  -4   7  13        0.00        2.57      3.14 o 
  -3   7  13       29.59       34.32      3.53 o 
  -2   7  13        2.88       -0.74      2.53 o 
   0  -6  14       27.25       26.62      1.83 o 
   1  -6  14        0.84        3.32      2.03 o 
   2  -6  14       13.54       15.30      2.61 o 
   3  -6  14       25.04       23.70      1.84 o 
  -2  -5  14        4.08        2.06      2.01 o 
  -1  -5  14        0.00       -1.88      2.39 o 
   0  -5  14       16.76       17.43      3.10 o 
   1  -5  14       64.29       61.03      3.16 o 
   2  -5  14       11.89       17.93      1.94 o 
   3  -5  14       36.79       36.78      1.78 o 
   4  -5  14        7.49        6.34      2.04 o 
  -3  -4  14       40.26       39.57      2.52 o 
  -2  -4  14        0.41        3.18      4.19 o 
  -1  -4  14        1.40        2.94      1.85 o 
   0  -4  14        0.87        1.36      4.09 o 
   1  -4  14       63.72       73.32      1.94 o 
   2  -4  14       28.86       25.27      1.50 o 
   3  -4  14       28.28       36.11      2.39 o 
   4  -4  14       19.18       20.16      2.44 o 
  -4  -3  14        0.93        3.99      2.53 o 
  -3  -3  14        3.71        9.07      2.33 o 
  -2  -3  14       65.33       57.39      4.75 o 
  -1  -3  14       12.90       14.22      1.78 o 
   0  -3  14        4.41        3.38      1.74 o 
   1  -3  14        3.24        3.93      2.19 o 
   2  -3  14       67.44       72.63      3.59 o 
   3  -3  14        9.90       10.45      1.64 o 
   4  -3  14       16.96       24.36      4.68 o 
  -5  -2  14        1.68        3.58      2.50 o 
  -4  -2  14        8.05       10.44      2.47 o 
  -3  -2  14        0.09        0.72      1.58 o 
  -2  -2  14        7.17        7.82      1.56 o 
  -1  -2  14       28.87       27.47      2.18 o 
   0  -2  14        7.55        9.07      1.72 o 
   1  -2  14        0.22        0.74      1.47 o 
   2  -2  14        3.94        7.33      2.17 o 
   3  -2  14       76.59       76.39      2.77 o 
   4  -2  14        9.78        7.51      2.37 o 
  -5  -1  14        0.63       -1.75      1.75 o 
  -4  -1  14        5.62        6.40      1.63 o 
  -3  -1  14       12.56       16.61      1.76 o 
  -2  -1  14       18.43       18.21      1.72 o 
  -1  -1  14       45.68       53.40      2.15 o 
   0  -1  14      134.34      129.79      2.02 o 
   1  -1  14        6.62        9.62      1.50 o 
   2  -1  14        5.10        4.81      3.06 o 
   3  -1  14        1.19        2.34      1.58 o 
   4  -1  14       13.39       14.41      2.10 o 
  -5   0  14        2.59        4.60      2.66 o 
  -4   0  14       13.34       13.53      1.46 o 
  -3   0  14       26.32       27.35      1.58 o 
  -2   0  14        7.59        6.59      2.34 o 
  -1   0  14        0.00       -1.49      2.02 o 
   0   0  14       20.85       20.60      2.14 o 
   1   0  14       95.44       95.95      2.55 o 
   2   0  14        9.17       10.08      2.02 o 
   3   0  14        0.51        2.53      2.12 o 
   4   0  14        3.18        3.42      1.91 o 
  -6   1  14       35.69       36.30      2.10 o 
  -5   1  14       14.41       14.74      1.69 o 
  -4   1  14        1.25        2.28      1.61 o 
  -3   1  14       50.10       47.38      2.73 o 
  -2   1  14       10.87       10.84      2.09 o 
  -1   1  14        3.88        5.19      2.05 o 
   0   1  14        2.17        4.85      1.90 o 
   1   1  14        1.91        4.74      2.07 o 
   2   1  14       50.33       54.45      2.45 o 
   3   1  14        1.49        7.55      3.21 o 
   4   1  14        1.26        7.42      3.39 o 
  -6   2  14        0.02        1.70      1.75 o 
  -5   2  14       40.71       52.17      2.42 o 
  -4   2  14        2.11        3.94      2.24 o 
  -3   2  14        0.71        1.62      1.76 o 
  -2   2  14       17.97       17.45      1.80 o 
  -1   2  14       45.52       42.06      2.36 o 
   0   2  14       34.56       30.27      1.95 o 
   1   2  14       17.64       15.86      2.22 o 
   2   2  14       54.67       56.07      3.37 o 
   3   2  14        0.76        8.67      2.31 o 
  -6   3  14        1.34        3.73      2.04 o 
  -5   3  14        0.18       -0.07      1.64 o 
  -4   3  14       24.77       20.47      1.63 o 
  -3   3  14       16.41       21.40      1.84 o 
  -2   3  14        0.02        2.51      2.36 o 
  -1   3  14       50.86       47.74      2.25 o 
   0   3  14       32.86       32.55      3.27 o 
   1   3  14        0.46        6.17      3.14 o 
   2   3  14        0.44        3.13      3.36 o 
   3   3  14       12.06       16.30      3.51 o 
  -5   4  14        0.00       -1.28      1.73 o 
  -4   4  14        9.07       12.43      1.66 o 
  -3   4  14       42.35       48.72      2.86 o 
  -2   4  14        5.22        5.23      5.98 o 
  -1   4  14        6.66        7.84      2.30 o 
   0   4  14       20.98       24.19      3.22 o 
   1   4  14       10.58        9.10      2.36 o 
   2   4  14        0.87        1.45      3.57 o 
  -5   5  14        2.80        3.44      2.14 o 
  -4   5  14        1.06        3.07      2.63 o 
  -3   5  14       15.95       17.43      4.94 o 
  -2   5  14       70.83       76.72      2.61 o 
  -1   5  14        0.17       -1.03      3.38 o 
   0   5  14       14.39       23.77      3.48 o 
   1   5  14        7.30       10.23      2.48 o 
  -2   6  14       17.57       24.61      2.56 o 
  -1   6  14       48.20       49.25      3.68 o 
   0  -5  15        0.96        5.57      1.76 o 
   1  -5  15       34.42       32.18      2.36 o 
   2  -5  15       15.94       22.01      3.60 o 
  -2  -4  15        2.00        4.54      2.75 o 
  -1  -4  15        4.34        5.95      2.40 o 
   0  -4  15        1.74        2.27      1.93 o 
   1  -4  15        3.84        4.69      1.66 o 
   2  -4  15       45.70       50.62      2.01 o 
   3  -4  15       15.31       20.53      2.61 o 
  -3  -3  15       25.22       21.38      2.39 o 
  -2  -3  15        9.11        8.01      1.71 o 
  -1  -3  15       22.05       16.79      1.70 o 
   0  -3  15       13.98       15.48      1.92 o 
   1  -3  15        5.23        6.05      2.42 o 
   2  -3  15       84.53       85.81      1.87 o 
   3  -3  15       30.06       29.31      3.49 o 
  -3  -2  15        2.11        6.49      1.96 o 
  -2  -2  15        8.37       13.75      3.90 o 
  -1  -2  15        9.72       10.38      2.29 o 
   0  -2  15       55.18       58.62      4.27 o 
   1  -2  15        7.58       10.10      1.61 o 
   2  -2  15        2.11        2.79      2.35 o 
   3  -2  15      106.38      128.98      4.01 o 
  -4  -1  15        0.49        3.54      1.70 o 
  -3  -1  15        0.00        7.23      2.30 o 
  -2  -1  15       41.68       45.10      1.97 o 
  -1  -1  15        7.33       10.86      2.21 o 
   0  -1  15       44.33       48.04      2.06 o 
   1  -1  15      103.67      123.05      2.58 o 
   2  -1  15        0.63        1.20      2.54 o 
   3  -1  15       19.59       27.66      2.50 o 
  -4   0  15        0.80        0.80      1.69 o 
  -3   0  15        1.36        5.32      1.85 o 
  -2   0  15        0.01       -0.54      2.85 o 
  -1   0  15       83.27       85.95      2.41 o 
   0   0  15        8.03        5.45      2.11 o 
   1   0  15      128.15      141.58      3.40 o 
   2   0  15       72.46       77.61      2.00 o 
   3   0  15        3.80        0.80      2.46 o 
  -5   1  15        6.38        6.58      2.81 o 
  -4   1  15        0.34        1.96      1.69 o 
  -3   1  15        0.36        0.58      1.42 o 
  -2   1  15        9.09       10.69      1.82 o 
  -1   1  15       14.74       15.95      2.21 o 
   0   1  15       30.01       33.32      1.78 o 
   1   1  15        3.15        7.18      2.41 o 
   2   1  15       68.26       58.46      2.65 o 
   3   1  15        5.82        7.73      3.54 o 
  -5   2  15       29.04       25.96      1.85 o 
  -4   2  15       28.27       30.29      2.72 o 
  -3   2  15        2.48        3.00      1.44 o 
  -2   2  15        3.60        7.91      3.23 o 
  -1   2  15        5.03        5.42      2.07 o 
   0   2  15       15.31       17.82      3.19 o 
   1   2  15       21.96       25.84      3.44 o 
   2   2  15       13.26       14.21      3.46 o 
  -4   3  15       61.47       66.05      3.07 o 
  -3   3  15       13.11       11.94      1.97 o 
  -2   3  15       24.14       34.47      3.17 o 
   0   3  15        2.44        0.76      2.40 o 
   1   3  15        9.05       12.85      3.49 o 
  -4   4  15       42.97       55.93      1.91 o 
  -3   4  15       38.61       43.52      2.21 o 
  -1   4  15       12.99       16.78      3.45 o 
   0   4  15        1.99        6.11      3.37 o 
  -1  -3  16       19.77       25.49      3.39 o 
   0  -3  16       33.88       39.09      2.09 o 
   1  -3  16        1.52       -0.76      1.54 o 
  -2  -2  16       12.67       12.83      2.45 o 
  -1  -2  16       20.17       23.62      3.03 o 
   0  -2  16       34.58       36.60      2.01 o 
   1  -2  16        0.46        3.87      1.71 o 
   2  -2  16        4.79        3.09      2.53 o 
  -3  -1  16       13.73       11.88      3.47 o 
  -2  -1  16       52.20       51.30      4.60 o 
  -1  -1  16        0.67        1.45      3.52 o 
   0  -1  16       22.79       29.40      2.04 o 
   1  -1  16       18.58       19.54      2.45 o 
   2  -1  16        3.63        6.24      2.58 o 
  -3   0  16        2.24        7.87      2.04 o 
  -2   0  16       19.73       19.10      2.44 o 
  -1   0  16       29.37       27.14      2.01 o 
   0   0  16        3.30        6.42      3.01 o 
   1   0  16        7.12        8.93      2.69 o 
   2   0  16        4.52        4.83      3.14 o 
  -3   1  16       19.96       17.66      2.51 o 
  -2   1  16       10.09       10.78      3.07 o 
  -1   1  16       29.83       30.08      2.21 o 
   0   1  16        9.86        9.20      3.01 o 
  -3   2  16        6.87        5.45      2.65 o 
  -2   2  16       14.78       15.13      2.14 o 
  -1   2  16        6.48        5.46      3.26 o 
  -2   3  16       10.18       12.05      5.04 o 
                                                 
